# Supplementary material for: Transient and resident pathogens: Intra-facility genetic diversity of Listeria monocytogenes and Salmonella from food production environments
Source: PLoS One. 2022 Sep 1;17(9):e0268470. doi: 10.1371/journal.pone.0268470 (PMC9436056; doi:10.1371/journal.pone.0268470)
Supplement: S1 Table — (XLSX) [file pone.0268470.s001.xlsx]

## Sheet: SupplementalTableS1
Supplemental Table S1. Taxonomy and SRA accession for isolates analyzed.
Taxon	SRA Accession
Salmonella	SRR1544249
Salmonella	SRR6796190
Salmonella	SRR3944434
Listeria	SRR5656426
Listeria	SRR5656430
Listeria	SRR5962548
Listeria	SRR8133538
Listeria	SRR8133808
Listeria	SRR8133971
Listeria	SRR8133972
Listeria	SRR8133981
Listeria	SRR8134412
Listeria	SRR8133935
Listeria	SRR8133953
Salmonella	SRR10036539
Salmonella	SRR10036718
Salmonella	SRR10036834
Salmonella	SRR10036926
Salmonella	SRR10037026
Salmonella	SRR3181818
Salmonella	SRR3181819
Salmonella	SRR3181820
Salmonella	SRR3181821
Listeria	SRR6327669
Listeria	SRR7702536
Listeria	SRR8589827
Listeria	SRR8589829
Listeria	SRR8590613
Listeria	SRR8590647
Listeria	SRR8589943
Listeria	SRR8590606
Listeria	SRR8590615
Listeria	SRR10001249
Listeria	SRR10001250
Listeria	SRR10001252
Listeria	SRR10001257
Listeria	SRR10001260
Listeria	SRR10001261
Listeria	SRR10001262
Listeria	SRR10001263
Listeria	SRR10001266
Listeria	SRR10036717
Listeria	SRR10036720
Listeria	SRR10037179
Listeria	SRR2057363
Listeria	SRR2057364
Listeria	SRR2057378
Listeria	SRR2064109
Listeria	SRR2064112
Listeria	SRR2064128
Listeria	SRR2064131
Listeria	SRR2064132
Listeria	SRR2064133
Listeria	SRR2064135
Listeria	SRR2070993
Listeria	SRR2070994
Listeria	SRR2070995
Listeria	SRR2070996
Listeria	SRR2070997
Listeria	SRR2071000
Listeria	SRR2071020
Listeria	SRR2071084
Listeria	SRR2071440
Listeria	SRR2071441
Listeria	SRR2071442
Listeria	SRR2071444
Listeria	SRR2071446
Listeria	SRR2071447
Listeria	SRR2071448
Listeria	SRR2071449
Listeria	SRR2071451
Listeria	SRR2071452
Listeria	SRR2077257
Listeria	SRR2077259
Listeria	SRR2077260
Listeria	SRR2077387
Listeria	SRR2077388
Listeria	SRR2077389
Listeria	SRR2077392
Listeria	SRR2077394
Listeria	SRR2077396
Listeria	SRR2077406
Listeria	SRR2080104
Listeria	SRR2080112
Listeria	SRR2080114
Listeria	SRR3924537
Listeria	SRR3924538
Listeria	SRR3924539
Listeria	SRR3924540
Listeria	SRR3924542
Listeria	SRR3924543
Listeria	SRR3924544
Listeria	SRR3924545
Listeria	SRR3924546
Listeria	SRR3924547
Listeria	SRR3924548
Listeria	SRR10001267
Listeria	SRR2057352
Listeria	SRR2057362
Listeria	SRR2057391
Listeria	SRR2064111
Listeria	SRR2064113
Listeria	SRR2070991
Listeria	SRR2070992
Listeria	SRR2071018
Listeria	SRR2071085
Listeria	SRR2071450
Listeria	SRR2080105
Listeria	SRR2080107
Listeria	SRR2064110
Listeria	SRR2064137
Listeria	SRR2080106
Listeria	SRR2064138
Listeria	SRR3924541
Listeria	SRR5278340
Listeria	SRR5378749
Listeria	SRR6693955
Listeria	SRR6695292
Listeria	SRR6695294
Listeria	SRR6695299
Listeria	SRR6695296
Salmonella	SRR3173513
Salmonella	SRR3173514
Listeria	SRR10753541
Listeria	SRR8707364
Listeria	SRR8707365
Listeria	SRR3095267
Listeria	SRR3095268
Listeria	SRR3095269
Listeria	SRR3095270
Listeria	SRR3095271
Listeria	SRR3095272
Salmonella	SRR5311172
Salmonella	SRR5311174
Listeria	SRR4345492
Listeria	SRR4345493
Listeria	SRR4345494
Listeria	SRR4345495
Listeria	SRR4417906
Listeria	SRR4417907
Listeria	SRR4417908
Listeria	SRR4418760
Listeria	SRR5120760
Listeria	SRR5120763
Listeria	SRR5120767
Listeria	SRR5120768
Listeria	SRR5120769
Listeria	SRR5120770
Listeria	SRR5120771
Listeria	SRR5120773
Listeria	SRR6304920
Listeria	SRR8792484
Listeria	SRR8792486
Listeria	SRR8792796
Listeria	SRR4417905
Listeria	SRR5120761
Listeria	SRR5120764
Listeria	SRR5311177
Listeria	SRR5311179
Listeria	SRR5311180
Listeria	SRR5311182
Listeria	SRR5311183
Listeria	SRR5311186
Listeria	SRR5311187
Listeria	SRR5311188
Listeria	SRR5311191
Listeria	SRR5344699
Listeria	SRR5344700
Listeria	SRR5344701
Listeria	SRR5344702
Listeria	SRR5344704
Listeria	SRR5344705
Listeria	SRR5344708
Listeria	SRR5344721
Listeria	SRR5344793
Listeria	SRR5344795
Listeria	SRR6303584
Listeria	SRR6303972
Listeria	SRR6304918
Listeria	SRR5311181
Listeria	SRR5311184
Listeria	SRR5311185
Listeria	SRR5311189
Listeria	SRR5311190
Listeria	SRR5311239
Listeria	SRR5344707
Listeria	SRR5344725
Listeria	SRR5344779
Listeria	SRR5344782
Listeria	SRR5344784
Listeria	SRR5344786
Listeria	SRR5344787
Listeria	SRR5344788
Listeria	SRR5344789
Listeria	SRR5344790
Listeria	SRR5344791
Listeria	SRR5344792
Listeria	SRR6303471
Listeria	SRR6303570
Listeria	SRR6303582
Listeria	SRR6303970
Listeria	SRR6303973
Listeria	SRR6304524
Listeria	SRR6304527
Listeria	SRR11389233
Listeria	SRR11389247
Listeria	SRR11391768
Listeria	SRR11393269
Listeria	SRR5711536
Listeria	SRR5711995
Listeria	SRR5712000
Listeria	SRR8435585
Listeria	SRR8435636
Listeria	SRR8435650
Listeria	SRR8435652
Listeria	SRR8435653
Listeria	SRR8435700
Listeria	SRR8435703
Listeria	SRR8435704
Listeria	SRR8435715
Listeria	SRR8435733
Listeria	SRR8435762
Listeria	SRR8435764
Listeria	SRR8435782
Listeria	SRR8436112
Listeria	SRR8436113
Listeria	SRR8436114
Listeria	SRR8436119
Listeria	SRR5711993
Listeria	SRR5711999
Listeria	SRR11648144
Listeria	SRR3453130
Listeria	SRR3453131
Listeria	SRR7347642
Listeria	SRR7348019
Listeria	SRR7348454
Listeria	SRR11648170
Listeria	SRR3453154
Listeria	SRR10856457
Listeria	SRR10856747
Listeria	SRR10911980
Listeria	SRR11044148
Listeria	SRR6038662
Listeria	SRR6038663
Listeria	SRR9280531
Listeria	SRR9280625
Listeria	SRR6059684
Listeria	SRR6059685
Listeria	SRR6059691
Listeria	SRR6059692
Listeria	SRR6059693
Listeria	SRR6059704
Listeria	SRR6059705
Listeria	SRR9988050
Listeria	SRR9988051
Listeria	SRR9988085
Listeria	SRR9988216
Listeria	SRR6059690
Listeria	SRR9988077
Listeria	SRR9988093
Listeria	SRR10970097
Listeria	SRR10970127
Listeria	SRR8307454
Listeria	SRR5861483
Listeria	SRR5861485
Listeria	SRR5861484
Listeria	SRR10617473
Listeria	SRR10617604
Listeria	SRR10969695
Listeria	SRR10970060
Listeria	SRR10970071
Listeria	SRR10970151
Listeria	SRR10970400
Listeria	SRR10970341
Listeria	SRR6476762
Listeria	SRR7135031
Listeria	SRR7135032
Listeria	SRR7135033
Listeria	SRR7135129
Listeria	SRR7135136
Listeria	SRR7135141
Listeria	SRR7135196
Listeria	SRR7135394
Listeria	SRR7135489
Listeria	SRR7135613
Listeria	SRR7135614
Listeria	SRR7135616
Listeria	SRR7135618
Listeria	SRR7240743
Listeria	SRR7240744
Listeria	SRR7241086
Listeria	SRR7241723
Listeria	SRR7241798
Listeria	SRR7241799
Listeria	SRR7241800
Listeria	SRR7241802
Listeria	SRR7244050
Listeria	SRR7244218
Listeria	SRR7249142
Listeria	SRR7250104
Listeria	SRR7250809
Listeria	SRR8159706
Listeria	SRR8424015
Listeria	SRR8424023
Listeria	SRR8424047
Listeria	SRR8424053
Listeria	SRR6387214
Listeria	SRR6387424
Listeria	SRR6387429
Listeria	SRR1744002
Listeria	SRR1744053
Listeria	SRR1744046
Listeria	SRR5680737
Listeria	SRR5680739
Listeria	SRR5680741
Listeria	SRR5680742
Listeria	SRR5680745
Listeria	SRR5680746
Listeria	SRR5680748
Listeria	SRR5680749
Listeria	SRR5680750
Listeria	SRR5680751
Listeria	SRR5680752
Listeria	SRR5680753
Listeria	SRR5680754
Listeria	SRR5680755
Listeria	SRR5680758
Listeria	SRR5758422
Listeria	SRR5758425
Listeria	SRR10322964
Listeria	SRR10323869
Listeria	SRR7889375
Listeria	SRR7889383
Listeria	SRR7889302
Listeria	SRR7889346
Listeria	SRR7889338
Listeria	SRR7889377
Listeria	SRR11450602
Listeria	SRR11450878
Listeria	SRR5758402
Listeria	SRR5758403
Listeria	SRR5758404
Listeria	SRR5758405
Listeria	SRR5758406
Listeria	SRR5758407
Listeria	SRR5758408
Listeria	SRR5758409
Listeria	SRR5758410
Listeria	SRR5758411
Listeria	SRR5758414
Listeria	SRR5758416
Listeria	SRR5758440
Listeria	SRR5758447
Listeria	SRR5758448
Listeria	SRR5758482
Listeria	SRR7419947
Listeria	SRR7475516
Listeria	SRR7497123
Listeria	SRR7525546
Listeria	SRR7525568
Listeria	SRR8535444
Listeria	SRR8697005
Listeria	SRR1698187
Listeria	SRR1698201
Listeria	SRR1810513
Listeria	SRR1810516
Listeria	SRR1810520
Listeria	SRR1810523
Listeria	SRR1810524
Listeria	SRR1810528
Listeria	SRR1810531
Listeria	SRR1810535
Listeria	SRR1810540
Listeria	SRR1810541
Listeria	SRR1810544
Listeria	SRR1810547
Listeria	SRR1810548
Listeria	SRR1810558
Listeria	SRR1810559
Listeria	SRR1810566
Listeria	SRR1810567
Listeria	SRR1810568
Listeria	SRR1810571
Listeria	SRR1810572
Listeria	SRR1698203
Listeria	SRR1805642
Listeria	SRR5883476
Listeria	SRR5883509
Listeria	SRR5883477
Listeria	SRR5883478
Listeria	SRR5883513
Listeria	SRR2848797
Listeria	SRR5185038
Listeria	SRR5185039
Listeria	SRR5861487
Listeria	SRR5861490
Listeria	SRR5861491
Listeria	SRR5861489
Listeria	SRR5861492
Listeria	SRR2058147
Listeria	SRR2058158
Listeria	SRR2058161
Listeria	SRR2058150
Listeria	SRR2058151
Listeria	SRR2058163
Listeria	SRR1206203
Listeria	SRR2891030
Listeria	SRR2952737
Listeria	SRR2952738
Listeria	SRR3634434
Listeria	SRR5758427
Salmonella	SRR3038649
Salmonella	SRR3038650
Salmonella	SRR3038652
Salmonella	SRR3133029
Listeria	SRR9652076
Listeria	SRR9652093
Listeria	SRR9652108
Listeria	SRR9652109
Listeria	SRR9652111
Listeria	SRR5962454
Listeria	SRR5962551
Listeria	SRR5962872
Listeria	SRR8619286
Listeria	SRR8619351
Listeria	SRR7465820
Listeria	SRR7466205
Listeria	SRR7475515
Listeria	SRR7496984
Listeria	SRR7497079
Listeria	SRR7497082
Listeria	SRR7497087
Listeria	SRR7655973
Listeria	SRR8618618
Listeria	SRR8618626
Listeria	SRR8618782
Listeria	SRR8618803
Listeria	SRR8618810
Listeria	SRR8618858
Listeria	SRR8619339
Listeria	SRR7496992
Salmonella	SRR5341495
Salmonella	SRR5341508
Salmonella	SRR5341511
Salmonella	SRR5341510
Salmonella	SRR5341518
Salmonella	SRR5804734
Salmonella	SRR5804737
Salmonella	SRR5804899
Listeria	SRR5711992
Listeria	SRR5711996
Listeria	SRR5711998
Listeria	SRR5712001
Listeria	SRR6674906
Listeria	SRR6674909
Listeria	SRR5712010
Listeria	SRR1796109
Listeria	SRR1796124
Listeria	SRR1796129
Listeria	SRR1796134
Salmonella	SRR1384498
Salmonella	SRR1609674
Salmonella	SRR1763805
Salmonella	SRR1763847
Salmonella	SRR1763855
Salmonella	SRR1384608
Salmonella	SRR1384609
Salmonella	SRR1609673
Salmonella	SRR1384783
Salmonella	SRR1384909
Listeria	SRR2585401
Listeria	SRR2585402
Listeria	SRR2585403
Listeria	SRR2585404
Listeria	SRR2585405
Listeria	SRR2585406
Listeria	SRR2585407
Listeria	SRR2585408
Listeria	SRR2585409
Listeria	SRR2585410
Listeria	SRR1946870
Listeria	SRR1946926
Listeria	SRR1946991
Listeria	SRR2057351
Listeria	SRR2057360
Listeria	SRR2057361
Listeria	SRR2057387
Listeria	SRR2057388
Listeria	SRR2057390
Listeria	SRR2074981
Listeria	SRR2075059
Listeria	SRR2075068
Listeria	SRR2075285
Listeria	SRR2075315
Listeria	SRR6425061
Listeria	SRR6425517
Listeria	SRR6425538
Listeria	SRR6425531
Listeria	SRR6425533
Listeria	SRR6425535
Listeria	SRR10001247
Listeria	SRR9952590
Salmonella	SRR1041476
Salmonella	SRR1048301
Salmonella	SRR3622922
Salmonella	SRR3622923
Salmonella	SRR3622924
Salmonella	SRR3622925
Salmonella	SRR3622926
Salmonella	SRR3641753
Salmonella	SRR3641764
Salmonella	SRR3641768
Salmonella	SRR1041532
Salmonella	SRR3622927
Listeria	SRR3021472
Listeria	SRR3021473
Listeria	SRR3021474
Listeria	SRR5116279
Listeria	SRR5139795
Listeria	SRR2102473
Listeria	SRR2102483
Listeria	SRR6476768
Listeria	SRR2140688
Listeria	SRR6436645
Listeria	SRR7181690
Listeria	SRR7181954
Listeria	SRR7182023
Listeria	SRR7182226
Listeria	SRR8923091
Listeria	SRR8923186
Listeria	SRR7181887
Listeria	SRR7181960
Listeria	SRR7182217
Listeria	SRR8896359
Listeria	SRR8896363
Salmonella	SRR2925155
Salmonella	SRR2925156
Salmonella	SRR2925157
Salmonella	SRR2971132
Listeria	SRR7196748
Listeria	SRR7500575
Salmonella	SRR1511519
Salmonella	SRR1511552
Listeria	SRR3330401
Listeria	SRR6337133
Listeria	SRR6337134
Listeria	SRR6337135
Listeria	SRR6337137
Listeria	SRR6337138
Listeria	SRR6337139
Listeria	SRR6337140
Listeria	SRR6337142
Listeria	SRR6337264
Listeria	SRR6337282
Listeria	SRR6337283
Listeria	SRR6337290
Listeria	SRR3330402
Listeria	SRR3330405
Listeria	SRR2728246
Listeria	SRR7293001
Listeria	SRR7293029
Listeria	SRR2848798
Listeria	SRR2848799
Listeria	SRR2848800
Listeria	SRR2891021
Listeria	SRR2891022
Listeria	SRR2891023
Listeria	SRR2891024
Listeria	SRR2891025
Listeria	SRR2891026
Listeria	SRR2891027
Listeria	SRR2891028
Listeria	SRR2891029
Listeria	SRR5120980
Listeria	SRR5120983
Listeria	SRR3137564
Listeria	SRR3137565
Listeria	SRR5378754
Listeria	SRR5378757
Listeria	SRR5378759
Listeria	SRR5378760
Listeria	SRR5378761
Listeria	SRR5378762
Listeria	SRR5378763
Listeria	SRR5378764
Listeria	SRR5378765
Listeria	SRR5378766
Listeria	SRR5378767
Listeria	SRR5378768
Listeria	SRR5378769
Listeria	SRR5378770
Listeria	SRR5378771
Listeria	SRR5400183
Listeria	SRR5400184
Listeria	SRR5400185
Listeria	SRR5400186
Listeria	SRR5400187
Listeria	SRR5400188
Listeria	SRR5400189
Listeria	SRR5400190
Listeria	SRR5400191
Listeria	SRR5400192
Listeria	SRR5400193
Listeria	SRR5400194
Listeria	SRR5400195
Listeria	SRR5400196
Listeria	SRR5400197
Listeria	SRR5408704
Listeria	SRR5408706
Listeria	SRR5408707
Listeria	SRR5408708
Listeria	SRR5408709
Listeria	SRR5408710
Listeria	SRR5408712
Listeria	SRR5408714
Listeria	SRR3995871
Listeria	SRR5349699
Listeria	SRR5386856
Listeria	SRR5120984
Listeria	SRR5120986
Listeria	SRR9091152
Listeria	SRR9091271
Listeria	SRR6476758
Listeria	SRR6476770
Listeria	SRR1744000
Listeria	SRR1744013
Listeria	SRR1744064
Listeria	SRR1744001
Salmonella	SRR1685370
Salmonella	SRR1685375
Salmonella	SRR1720447
Salmonella	SRR1720464
Salmonella	SRR1720481
Salmonella	SRR1720480
Listeria	SRR2482385
Listeria	SRR2482386
Listeria	SRR2482387
Listeria	SRR2482388
Listeria	SRR2482389
Listeria	SRR2482391
Listeria	SRR2482392
Listeria	SRR2482393
Listeria	SRR2482394
Listeria	SRR5452651
Listeria	SRR5452654
Listeria	SRR5452663
Listeria	SRR5452664
Listeria	SRR5452673
Listeria	SRR5452675
Listeria	SRR5452684
Listeria	SRR5452685
Listeria	SRR5452687
Listeria	SRR5452689
Listeria	SRR2482390
Listeria	SRR5452670
Salmonella	SRR1693386
Salmonella	SRR1693401
Salmonella	SRR2143461
Salmonella	SRR2143467
Listeria	SRR10357603
Listeria	SRR10357604
Listeria	SRR10357645
Listeria	SRR10357654
Listeria	SRR10357727
Listeria	SRR10357729
Listeria	SRR10357730
Salmonella	SRR1481639
Salmonella	SRR5498114
Listeria	SRR7281240
Listeria	SRR7281422
Listeria	SRR7281479
Listeria	SRR7282535
Listeria	SRR7353091
Listeria	SRR7353131
Listeria	SRR7355830
Listeria	SRR6324855
Listeria	SRR6325056
Listeria	SRR8082405
Listeria	SRR8082414
Listeria	SRR8082439
Listeria	SRR8134478
Listeria	SRR8535217
Listeria	SRR6324858
Listeria	SRR6324860
Listeria	SRR6324861
Listeria	SRR6324862
Listeria	SRR6325052
Listeria	SRR6325054
Listeria	SRR8082406
Listeria	SRR8082407
Listeria	SRR8082409
Listeria	SRR8082410
Listeria	SRR8082413
Listeria	SRR8082434
Listeria	SRR8082437
Listeria	SRR8082438
Listeria	SRR8082440
Listeria	SRR8082596
Listeria	SRR8082597
Listeria	SRR8083082
Listeria	SRR8083084
Listeria	SRR8127949
Listeria	SRR8128384
Listeria	SRR8133540
Listeria	SRR8133793
Listeria	SRR8133795
Listeria	SRR8133883
Listeria	SRR8133932
Listeria	SRR8134413
Listeria	SRR8134423
Listeria	SRR8134431
Listeria	SRR8134433
Listeria	SRR8134448
Listeria	SRR8134474
Listeria	SRR8134475
Listeria	SRR8291517
Listeria	SRR8535472
Listeria	SRR10357606
Listeria	SRR10357647
Listeria	SRR10357652
Listeria	SRR10357675
Listeria	SRR10357676
Listeria	SRR10357677
Listeria	SRR10357678
Listeria	SRR10357720
Salmonella	SRR1258566
Salmonella	SRR1514987
Salmonella	SRR1514988
Salmonella	SRR1514989
Salmonella	SRR5408716
Salmonella	SRR6365607
Listeria	SRR3181830
Listeria	SRR3181831
Listeria	SRR3181835
Listeria	SRR3181832
Listeria	SRR3181833
Listeria	SRR3181834
Listeria	SRR3330409
Listeria	SRR3330412
Listeria	SRR3330413
Listeria	SRR3330410
Listeria	SRR3330411
Salmonella	SRR1300565
Salmonella	SRR1732580
Salmonella	SRR4420333
Salmonella	SRR4420344
Salmonella	SRR5384652
Salmonella	SRR1300654
Salmonella	SRR1553811
Salmonella	SRR1735336
Salmonella	SRR4420332
Salmonella	SRR5384654
Salmonella	SRR5384656
Salmonella	SRR1300691
Salmonella	SRR1553903
Salmonella	SRR5384650
Listeria	SRR3242150
Listeria	SRR3242151
Listeria	SRR3242152
Salmonella	SRR1481934
Salmonella	SRR1796126
Listeria	SRR8923184
Listeria	SRR8923185
Salmonella	SRR1777662
Salmonella	SRR1777681
Salmonella	SRR1777695
Salmonella	SRR1777696
Salmonella	SRR1778064
Salmonella	SRR1778070
Salmonella	SRR1785049
Salmonella	SRR1785064
Salmonella	SRR5076604
Salmonella	SRR6071647
Salmonella	SRR3712465
Salmonella	SRR5935303
Salmonella	SRR5935305
Salmonella	SRR5935355
Salmonella	SRR7138062
Salmonella	SRR7138354
Salmonella	SRR7138355
Salmonella	SRR7138373
Salmonella	SRR5861486
Salmonella	SRR5935300
Salmonella	SRR5935382
Salmonella	SRR5935302
Salmonella	SRR5935304
Salmonella	SRR7138096
Salmonella	SRR7592228
Salmonella	SRR5120970
Salmonella	SRR5120971
Salmonella	SRR5120972
Salmonella	SRR5120974
Salmonella	SRR5120973
Salmonella	SRR5120975
Salmonella	SRR5120976
Listeria	SRR3734004
Listeria	SRR3930178
Listeria	SRR9694062
Listeria	SRR9694116
Listeria	SRR5758431
Listeria	SRR5758441
Listeria	SRR5758444
Listeria	SRR5758445
Listeria	SRR5758432
Listeria	SRR5758435
Listeria	SRR5758433
Listeria	SRR5758438
Listeria	SRR1206167
Listeria	SRR5422036
Listeria	SRR3734002
Listeria	SRR3734003
Listeria	SRR3734005
Listeria	SRR3930176
Listeria	SRR3930177
Listeria	SRR3930179
Listeria	SRR3995878
Listeria	SRR2577569
Listeria	SRR2577634
Listeria	SRR2577635
Listeria	SRR2577636
Listeria	SRR2577637
Listeria	SRR2577638
Listeria	SRR2577639
Listeria	SRR2578336
Listeria	SRR2578337
Listeria	SRR2578338
Listeria	SRR2650253
Listeria	SRR2650254
Listeria	SRR2578335
Listeria	SRR3100243
Listeria	SRR3100245
Listeria	SRR3137558
Listeria	SRR3137559
Listeria	SRR3137562
Listeria	SRR3137563
Listeria	SRR3139471
Listeria	SRR3100244
Listeria	SRR3100246
Listeria	SRR3137560
Listeria	SRR3137561
Listeria	SRR5230885
Listeria	SRR3137557
Listeria	SRR5230876
Listeria	SRR5230878
Listeria	SRR3139470
Listeria	SRR5758439
Listeria	SRR5758442
Listeria	SRR5758443
Listeria	SRR9090686
Listeria	SRR9283080
Listeria	SRR9283217
Listeria	SRR9284579
Listeria	SRR9284580
Listeria	SRR9284581
Listeria	SRR8307459
Listeria	SRR8307467
Listeria	SRR8307469
Listeria	SRR8470506
Listeria	SRR8470587
Listeria	SRR8470616
Listeria	SRR8471349
Listeria	SRR8471899
Listeria	SRR8472144
Listeria	SRR8470584
Listeria	SRR8471111
Listeria	SRR8471359
Listeria	SRR8696187
Listeria	SRR3095273
Listeria	SRR3095274
Listeria	SRR3095275
Salmonella	SRR1653364
Salmonella	SRR1653392
Salmonella	SRR1653414
Salmonella	SRR1653419
Salmonella	SRR1653426
Salmonella	SRR1653432
Salmonella	SRR1653433
Salmonella	SRR1653434
Salmonella	SRR1653441
Salmonella	SRR1653442
Salmonella	SRR1653448
Salmonella	SRR1653449
Salmonella	SRR3114025
Salmonella	SRR3137261
Salmonella	SRR3137262
Salmonella	SRR4773960
Salmonella	SRR4774226
Salmonella	SRR4774262
Salmonella	SRR4774552
Salmonella	SRR5040785
Salmonella	SRR5040789
Salmonella	SRR5040793
Listeria	SRR7889354
Listeria	SRR8695949
Listeria	SRR8695954
Listeria	SRR8696311
Listeria	SRR8696339
Listeria	SRR8696724
Listeria	SRR8695955
Listeria	SRR8695956
Listeria	SRR8750222
Listeria	SRR8750963
Listeria	SRR8750967
Listeria	SRR8750968
Listeria	SRR8751235
Listeria	SRR8752196
Listeria	SRR8750970
Listeria	SRR8752194
Listeria	SRR3985721
Listeria	SRR3985787
Listeria	SRR4000017
Listeria	SRR4000018
Listeria	SRR4000020
Listeria	SRR4000021
Listeria	SRR4000022
Listeria	SRR4000023
Listeria	SRR4000024
Listeria	SRR5648494
Listeria	SRR5648497
Listeria	SRR5648498
Listeria	SRR5648750
Listeria	SRR5649222
Listeria	SRR5649667
Listeria	SRR5649770
Listeria	SRR5649831
Listeria	SRR5649916
Listeria	SRR5649918
Listeria	SRR5650008
Listeria	SRR5650615
Listeria	SRR5650662
Listeria	SRR5680738
Listeria	SRR5680740
Listeria	SRR7802877
Listeria	SRR7802878
Listeria	SRR7802881
Listeria	SRR7802892
Listeria	SRR7803474
Listeria	SRR7803481
Listeria	SRR7803484
Listeria	SRR7803499
Listeria	SRR7803501
Listeria	SRR7803502
Listeria	SRR7803524
Listeria	SRR7803536
Listeria	SRR7803537
Listeria	SRR7803540
Listeria	SRR8223362
Listeria	SRR3999958
Listeria	SRR7802694
Listeria	SRR7802885
Listeria	SRR2138283
Listeria	SRR2138284
Listeria	SRR2138285
Listeria	SRR2138310
Listeria	SRR2138313
Listeria	SRR2138314
Listeria	SRR5417829
Listeria	SRR5417830
Listeria	SRR5417832
Listeria	SRR5417835
Listeria	SRR5417943
Listeria	SRR5417944
Listeria	SRR5417945
Listeria	SRR5417946
Listeria	SRR5417833
Listeria	SRR10830772
Listeria	SRR10830778
Listeria	SRR10830783
Listeria	SRR10830789
Listeria	SRR10831547
Listeria	SRR10831516
Listeria	SRR10831546
Listeria	SRR10854867
Listeria	SRR11347419
Listeria	SRR11347459
Listeria	SRR5647021
Listeria	SRR6675209
Listeria	SRR6675223
Listeria	SRR2910879
Listeria	SRR2910882
Listeria	SRR2910883
Listeria	SRR2910880
Listeria	SRR2910881
Listeria	SRR2910886
Listeria	SRR10559620
Listeria	SRR10559647
Listeria	SRR10559653
Listeria	SRR10559654
Listeria	SRR10559657
Listeria	SRR10139850
Listeria	SRR10139851
Listeria	SRR10139854
Listeria	SRR10140019
Listeria	SRR10140364
Listeria	SRR10140388
Listeria	SRR10140405
Listeria	SRR10166215
Listeria	SRR3466982
Listeria	SRR3547983
Listeria	SRR3372410
Listeria	SRR3372411
Listeria	SRR3372412
Salmonella	SRR1810854
Salmonella	SRR1810855
Salmonella	SRR1810862
Salmonella	SRR1810873
Salmonella	SRR1810874
Salmonella	SRR1810875
Salmonella	SRR1816813
Salmonella	SRR1816822
Salmonella	SRR1816832
Salmonella	SRR1816833
Salmonella	SRR1816837
Salmonella	SRR1816841
Salmonella	SRR1816864
Salmonella	SRR1816868
Listeria	SRR3747685
Listeria	SRR3747686
Listeria	SRR3747687
Listeria	SRR6109456
Listeria	SRR6109458
Listeria	SRR1027705
Listeria	SRR5526111
Listeria	SRR6796270
Listeria	SRR2982075
Listeria	SRR3532763
Listeria	SRR3532764
Listeria	SRR6490543
Listeria	SRR6796266
Listeria	SRR3578981
Listeria	SRR6796268
Salmonella	SRR1292250
Salmonella	SRR3647053
Salmonella	SRR3647054
Salmonella	SRR3647063
Salmonella	SRR3647064
Salmonella	SRR3647065
Salmonella	SRR3647066
Salmonella	SRR3647067
Salmonella	SRR3647068
Salmonella	SRR3647309
Listeria	SRR3532760
Listeria	SRR3532762
Listeria	SRR3372409
Listeria	SRR5525999
Listeria	SRR5526090
Salmonella	SRR1802935
Salmonella	SRR1802986
Salmonella	SRR3647311
Salmonella	SRR1816812
Salmonella	SRR1816817
Salmonella	SRR1816831
Listeria	SRR9616163
Listeria	SRR9616270
Listeria	SRR9616272
Listeria	SRR9616340
Listeria	SRR9616343
Listeria	SRR9616411
Listeria	SRR9616606
Listeria	SRR9616643
Listeria	SRR9616657
Listeria	SRR9616659
Listeria	SRR9617140
Listeria	SRR9617150
Listeria	SRR9617224
Listeria	SRR9617477
Listeria	SRR9617478
Listeria	SRR9617520
Listeria	SRR9617593
Listeria	SRR9617594
Listeria	SRR9617619
Listeria	SRR9617621
Listeria	SRR9617622
Listeria	SRR9617623
Listeria	SRR9617629
Listeria	SRR9617630
Listeria	SRR9617633
Listeria	SRR9617650
Listeria	SRR9617654
Listeria	SRR9617864
Listeria	SRR9674853
Listeria	SRR9674884
Listeria	SRR9698692
Listeria	SRR9616271
Listeria	SRR9617631
Listeria	SRR9674903
Listeria	SRR9674942
Listeria	SRR9616435
Listeria	SRR9617331
Listeria	SRR9617628
Listeria	SRR9617655
Listeria	SRR9617862
Listeria	SRR9616613
Listeria	SRR9617653
Listeria	SRR9617599
Listeria	SRR5366610
Listeria	SRR5366615
Listeria	SRR5366619
Listeria	SRR5366620
Listeria	SRR5378786
Salmonella	SRR1604923
Salmonella	SRR1604932
Salmonella	SRR3657303
Salmonella	SRR1604928
Salmonella	SRR1604933
Salmonella	SRR3657304
Listeria	SRR6304917
Listeria	SRR6304985
Listeria	SRR5341550
Listeria	SRR5341551
Salmonella	SRR1206220
Salmonella	SRR4014990
Salmonella	SRR1511523
Salmonella	SRR3721589
Listeria	SRR1649444
Listeria	SRR1649526
Listeria	SRR1649524
Listeria	SRR1649525
Listeria	SRR1649530
Listeria	SRR1649531
Listeria	SRR1649532
Listeria	SRR1649546
Listeria	SRR1649551
Listeria	SRR1649558
Listeria	SRR1649561
Listeria	SRR1649535
Listeria	SRR1649541
Listeria	SRR1649559
Listeria	SRR7047484
Listeria	SRR7047485
Listeria	SRR7047488
Listeria	SRR7047748
Listeria	SRR7047927
Listeria	SRR7048230
Listeria	SRR7048255
Listeria	SRR7135014
Listeria	SRR7135082
Listeria	SRR7135119
Listeria	SRR7135127
Listeria	SRR7135130
Listeria	SRR7135131
Listeria	SRR7135133
Listeria	SRR7170940
Listeria	SRR975368
Listeria	SRR3021484
Listeria	SRR3021485
Listeria	SRR3143796
Listeria	SRR3055316
Listeria	SRR3143693
Listeria	SRR3143795
Listeria	SRR3143797
Listeria	SRR3634441
Listeria	SRR3634442
Listeria	SRR6366156
Listeria	SRR6366163
Listeria	SRR6387216
Listeria	SRR6387411
Listeria	SRR6387414
Listeria	SRR6387490
Listeria	SRR6957157
Listeria	SRR6957161
Salmonella	SRR10067658
Salmonella	SRR10067830
Salmonella	SRR3721588
Listeria	SRR1027706
Listeria	SRR7906192
Listeria	SRR7906529
Listeria	SRR8235397
Listeria	SRR8329144
Listeria	SRR6413629
Listeria	SRR7906467
Listeria	SRR8235547
Listeria	SRR8329143
Listeria	SRR8660429
Salmonella	SRR2125006
Salmonella	SRR2125007
Salmonella	SRR2125025
Salmonella	SRR2125026
Salmonella	SRR2125029
Salmonella	SRR3091408
Salmonella	SRR2125036
Salmonella	SRR2125040
Listeria	SRR3545237
Listeria	SRR3545238
Listeria	SRR3545242
Listeria	SRR3545244
Listeria	SRR3545245
Listeria	SRR3545246
Listeria	SRR3545247
Listeria	SRR3545248
Listeria	SRR3545249
Listeria	SRR3545251
Listeria	SRR3545252
Listeria	SRR3545253
Listeria	SRR3545254
Listeria	SRR3545255
Listeria	SRR3545259
Listeria	SRR3545260
Listeria	SRR3545256
Listeria	SRR3545258
Listeria	SRR1101448
Listeria	SRR1101482
Listeria	SRR1649521
Listeria	SRR1206166
Listeria	SRR5571308
Listeria	SRR8307465
Listeria	SRR8307507
Listeria	SRR8307509
Listeria	SRR8307537
Listeria	SRR8307539
Listeria	SRR8307540
Listeria	SRR5817933
Listeria	SRR6869974
Listeria	SRR6869975
Listeria	SRR6869986
Listeria	SRR6870013
Listeria	SRR5576789
Listeria	SRR5576790
Listeria	SRR1505045
Listeria	SRR1505067
Listeria	SRR1505073
Listeria	SRR1694041
Listeria	SRR1694084
Listeria	SRR2992824
Listeria	SRR1505053
Listeria	SRR2992847
Listeria	SRR1505086
Listeria	SRR1694064
Listeria	SRR1694080
Listeria	SRR1694088
Listeria	SRR2992823
Listeria	SRR2905844
Listeria	SRR2905845
Listeria	SRR3438168
Listeria	SRR3438169
Listeria	SRR3438170
Listeria	SRR3438171
Listeria	SRR3438172
Listeria	SRR3579419
Listeria	SRR3452338
Listeria	SRR5274862
Listeria	SRR5274864
Listeria	SRR7221662
Listeria	SRR7221669
Listeria	SRR8582166
Listeria	SRR8582169
Listeria	SRR8581558
Listeria	SRR8581559
Listeria	SRR8581560
Listeria	SRR8582157
Listeria	SRR5486832
Listeria	SRR5486833
Listeria	SRR5486834
Listeria	SRR5486835
Listeria	SRR5486836
Listeria	SRR5486838
Listeria	SRR7138094
Listeria	SRR7289022
Listeria	SRR7289038
Listeria	SRR7289648
Listeria	SRR7289733
Listeria	SRR7289827
Listeria	SRR7289891
Listeria	SRR7289892
Listeria	SRR7290142
Listeria	SRR7290261
Listeria	SRR7291580
Listeria	SRR7292852
Listeria	SRR7292915
Listeria	SRR7292982
Listeria	SRR7293004
Listeria	SRR7293097
Listeria	SRR8618482
Listeria	SRR8618483
Listeria	SRR8618492
Listeria	SRR8618516
Listeria	SRR8618620
Listeria	SRR8618813
Listeria	SRR8618815
Listeria	SRR8618822
Listeria	SRR8619355
Listeria	SRR8623923
Listeria	SRR8624662
Listeria	SRR8624664
Listeria	SRR8624669
Listeria	SRR8624684
Salmonella	SRR1041462
Salmonella	SRR1041499
Salmonella	SRR1157896
Salmonella	SRR1157897
Salmonella	SRR1158112
Salmonella	SRR1175806
Salmonella	SRR3379327
Salmonella	SRR1615970
Salmonella	SRR5817807
Salmonella	SRR1041468
Salmonella	SRR1041503
Salmonella	SRR1041526
Salmonella	SRR1158156
Salmonella	SRR1041471
Salmonella	SRR1041535
Salmonella	SRR1157966
Salmonella	SRR1043944
Salmonella	SRR1615974
Salmonella	SRR1139510
Salmonella	SRR1157592
Salmonella	SRR1198907
Salmonella	SRR1544316
Salmonella	SRR1139529
Salmonella	SRR1157917
Salmonella	SRR1158057
Salmonella	SRR1158113
Salmonella	SRR4124947
Salmonella	SRR4279935
Salmonella	SRR1157998
Salmonella	SRR1158009
Salmonella	SRR1175791
Salmonella	SRR1615965
Salmonella	SRR4124944
Salmonella	SRR4124946
Salmonella	SRR1175786
Salmonella	SRR1175805
Salmonella	SRR1198965
Listeria	SRR1976243
Listeria	SRR1976244
Listeria	SRR1976260
Listeria	SRR1976276
Listeria	SRR1976277
Listeria	SRR1982020
Listeria	SRR1982028
Listeria	SRR1982029
Listeria	SRR1982050
Listeria	SRR1982133
Listeria	SRR1982160
Listeria	SRR1982209
Listeria	SRR1982214
Listeria	SRR1982215
Listeria	SRR1982237
Listeria	SRR1982238
Listeria	SRR1998939
Listeria	SRR1998941
Listeria	SRR1998942
Listeria	SRR1998951
Listeria	SRR1998952
Listeria	SRR1998959
Listeria	SRR1998960
Listeria	SRR1998962
Listeria	SRR1998963
Listeria	SRR1998966
Listeria	SRR1998967
Listeria	SRR1998973
Listeria	SRR1998978
Listeria	SRR10831293
Listeria	SRR10854826
Listeria	SRR10298097
Listeria	SRR1272519
Listeria	SRR6805331
Listeria	SRR6805465
Listeria	SRR6805486
Listeria	SRR6805489
Listeria	SRR6805496
Listeria	SRR6805500
Listeria	SRR6805502
Listeria	SRR6881699
Listeria	SRR1272484
Listeria	SRR1272521
Listeria	SRR1272526
Listeria	SRR1272777
Listeria	SRR1272889
Listeria	SRR1996155
Listeria	SRR6805493
Listeria	SRR1995532
Listeria	SRR10969697
Listeria	SRR1141127
Listeria	SRR1141142
Listeria	SRR1141145
Listeria	SRR1141149
Listeria	SRR1141161
Listeria	SRR1141170
Listeria	SRR3027734
Listeria	SRR3027745
Listeria	SRR3027746
Listeria	SRR3027749
Listeria	SRR3825228
Listeria	SRR5452356
Listeria	SRR5452357
Listeria	SRR5452634
Listeria	SRR5452646
Listeria	SRR5452647
Listeria	SRR5452652
Listeria	SRR5452653
Listeria	SRR5452665
Listeria	SRR5489086
Listeria	SRR5489089
Listeria	SRR5489090
Listeria	SRR5489091
Listeria	SRR5489092
Listeria	SRR5489095
Listeria	SRR5489098
Listeria	SRR5489100
Listeria	SRR5489101
Listeria	SRR5489102
Listeria	SRR5489103
Listeria	SRR7547833
Listeria	SRR7547843
Listeria	SRR7547849
Listeria	SRR1141154
Listeria	SRR1141164
Listeria	SRR1141165
Listeria	SRR1141239
Listeria	SRR3027729
Listeria	SRR3027730
Listeria	SRR3027732
Listeria	SRR3027733
Listeria	SRR3027736
Listeria	SRR3027737
Listeria	SRR3027738
Listeria	SRR3027739
Listeria	SRR3027740
Listeria	SRR3027741
Listeria	SRR3027742
Listeria	SRR3027744
Listeria	SRR3027747
Listeria	SRR3027748
Listeria	SRR3825229
Listeria	SRR5452346
Listeria	SRR5452347
Listeria	SRR5452348
Listeria	SRR5452349
Listeria	SRR5452350
Listeria	SRR5452351
Listeria	SRR5452352
Listeria	SRR5452353
Listeria	SRR5452354
Listeria	SRR5452355
Listeria	SRR5452359
Listeria	SRR5452360
Listeria	SRR5452630
Listeria	SRR5452631
Listeria	SRR5452632
Listeria	SRR5452635
Listeria	SRR5452636
Listeria	SRR5452642
Listeria	SRR5452648
Listeria	SRR5452649
Listeria	SRR5452655
Listeria	SRR5452657
Listeria	SRR5452658
Listeria	SRR5452668
Listeria	SRR5452669
Listeria	SRR5489093
Listeria	SRR5489096
Listeria	SRR5489097
Listeria	SRR5489104
Listeria	SRR5489117
Listeria	SRR5489099
Listeria	SRR5631655
Listeria	SRR5631656
Listeria	SRR5631659
Listeria	SRR5631661
Listeria	SRR5631662
Listeria	SRR5642324
Listeria	SRR5642326
Listeria	SRR5642344
Listeria	SRR5642349
Listeria	SRR5642350
Listeria	SRR5642352
Listeria	SRR5642355
Listeria	SRR5642356
Listeria	SRR5680744
Listeria	SRR6398556
Listeria	SRR5642322
Listeria	SRR5642323
Listeria	SRR5642327
Listeria	SRR5642345
Listeria	SRR5642346
Listeria	SRR5642348
Listeria	SRR5642354
Listeria	SRR5712031
Listeria	SRR8471075
Listeria	SRR8471337
Listeria	SRR8471347
Listeria	SRR3330407
Listeria	SRR3330408
Listeria	SRR3181842
Listeria	SRR3199595
Listeria	SRR3199598
Listeria	SRR3181843
Listeria	SRR3199596
Listeria	SRR3199597
Listeria	SRR3199599
Listeria	SRR3199600
Listeria	SRR3199601
Listeria	SRR3242148
Listeria	SRR3199592
Listeria	SRR3199593
Listeria	SRR3199594
Listeria	SRR2482395
Listeria	SRR2482396
Listeria	SRR2482397
Listeria	SRR2891016
Listeria	SRR5120751
Listeria	SRR4022310
Listeria	SRR4022312
Listeria	SRR4022311
Listeria	SRR4022314
Listeria	SRR4119763
Listeria	SRR4119764
Listeria	SRR8697009
Listeria	SRR9214254
Listeria	SRR9616276
Listeria	SRR9616306
Listeria	SRR9616313
Salmonella	SRR1539595
Salmonella	SRR1539623
Salmonella	SRR2040615
Salmonella	SRR2156503
Salmonella	SRR2156505
Salmonella	SRR2156515
Salmonella	SRR2156570
Salmonella	SRR2156581
Salmonella	SRR2156585
Salmonella	SRR2156608
Salmonella	SRR2156614
Salmonella	SRR2156636
Salmonella	SRR2040614
Salmonella	SRR3133011
Listeria	SRR5280373
Listeria	SRR5280378
Listeria	SRR6679997
Listeria	SRR6680327
Listeria	SRR5280376
Listeria	SRR5280379
Listeria	SRR5817937
Listeria	SRR5817938
Listeria	SRR6679986
Listeria	SRR6680221
Listeria	SRR5280381
Listeria	SRR6679988
Listeria	SRR6680217
Listeria	SRR5209223
Listeria	SRR7358328
Listeria	SRR7525549
Listeria	SRR7525557
Listeria	SRR7795228
Listeria	SRR7795254
Listeria	SRR7799236
Listeria	SRR7799341
Listeria	SRR7813710
Listeria	SRR7814021
Listeria	SRR7814045
Listeria	SRR7814443
Listeria	SRR7814503
Listeria	SRR7814519
Listeria	SRR7814586
Listeria	SRR5571301
Listeria	SRR5667285
Listeria	SRR6366165
Listeria	SRR10059553
Listeria	SRR10059567
Listeria	SRR10059580
Listeria	SRR10059583
Listeria	SRR10059593
Listeria	SRR10059655
Listeria	SRR10059656
Listeria	SRR10059733
Listeria	SRR10059834
Listeria	SRR10059839
Listeria	SRR10059905
Listeria	SRR11029654
Listeria	SRR11029661
Listeria	SRR11029766
Listeria	SRR11029827
Listeria	SRR11029851
Listeria	SRR11029861
Listeria	SRR11148957
Listeria	SRR10059598
Listeria	SRR10060405
Listeria	SRR11029678
Listeria	SRR11029829
Listeria	SRR11029844
Listeria	SRR3272410
Listeria	SRR3272412
Listeria	SRR3272413
Listeria	SRR3272414
Listeria	SRR3272416
Listeria	SRR3272462
Listeria	SRR3272463
Listeria	SRR3272464
Listeria	SRR3272466
Listeria	SRR3272467
Listeria	SRR3272468
Listeria	SRR3272493
Listeria	SRR3272494
Listeria	SRR3272509
Listeria	SRR3272411
Listeria	SRR3272415
Listeria	SRR7799157
Listeria	SRR10831292
Listeria	SRR10831324
Listeria	SRR11300473
Listeria	SRR11300557
Listeria	SRR11300706
Listeria	SRR11300604
Listeria	SRR11300605
Listeria	SRR11300607
Listeria	SRR11300610
Listeria	SRR11300615
Listeria	SRR11300616
Listeria	SRR11300619
Listeria	SRR11300620
Listeria	SRR11300623
Listeria	SRR11300624
Listeria	SRR11300625
Listeria	SRR11300626
Listeria	SRR11300643
Listeria	SRR11300653
Listeria	SRR11300719
Listeria	SRR11300720
Listeria	SRR11300651
Listeria	SRR8837566
Listeria	SRR8837579
Listeria	SRR8837582
Listeria	SRR8837833
Listeria	SRR8874477
Listeria	SRR8874530
Listeria	SRR8874787
Listeria	SRR5861488
Listeria	SRR5906256
Listeria	SRR3453139
Listeria	SRR3453140
Listeria	SRR3453141
Salmonella	SRR1481663
Salmonella	SRR1544230
Listeria	SRR1816815
Listeria	SRR1816824
Listeria	SRR1816846
Listeria	SRR1816853
Listeria	SRR1816862
Listeria	SRR1816866
Listeria	SRR3199570
Listeria	SRR3199572
Listeria	SRR3199573
Listeria	SRR3199577
Listeria	SRR3199579
Listeria	SRR3199580
Listeria	SRR6870027
Listeria	SRR6870031
Listeria	SRR3199566
Listeria	SRR3199567
Listeria	SRR3199568
Listeria	SRR3199569
Listeria	SRR3199571
Listeria	SRR3199574
Listeria	SRR3199576
Listeria	SRR3199578
Listeria	SRR3199581
Listeria	SRR3199582
Listeria	SRR3199583
Listeria	SRR3199586
Listeria	SRR3199587
Listeria	SRR6870154
Salmonella	SRR2124334
Salmonella	SRR2124425
Salmonella	SRR2124447
Listeria	SRR3095276
Listeria	SRR3095277
Listeria	SRR3095278
Listeria	SRR3095279
Listeria	SRR3095280
Listeria	SRR3095281
Listeria	SRR3095282
Listeria	SRR3100234
Listeria	SRR3100235
Listeria	SRR3100236
Listeria	SRR3100238
Listeria	SRR3100239
Listeria	SRR3100240
Listeria	SRR3100241
Listeria	SRR3100242
Listeria	SRR3452339
Listeria	SRR3579420
Listeria	SRR6114160
Listeria	SRR6114310
Listeria	SRR7241724
Listeria	SRR8991446
Listeria	SRR8992275
Listeria	SRR8992277
Listeria	SRR6114324
Listeria	SRR6190223
Listeria	SRR6190225
Listeria	SRR6190228
Listeria	SRR6190229
Listeria	SRR6190230
Listeria	SRR6190232
Listeria	SRR6190240
Listeria	SRR6190241
Listeria	SRR6190242
Listeria	SRR6231945
Listeria	SRR6231946
Listeria	SRR6232089
Listeria	SRR6311302
Listeria	SRR5883547
Listeria	SRR5883550
Listeria	SRR7426526
Listeria	SRR7497000
Listeria	SRR7497089
Listeria	SRR9052075
Listeria	SRR9051958
Listeria	SRR9051968
Listeria	SRR9051972
Listeria	SRR9051985
Listeria	SRR9052068
Listeria	SRR9052069
Listeria	SRR9052119
Listeria	SRR9052476
Listeria	SRR9052844
Listeria	SRR9052852
Salmonella	SRR1615963
Salmonella	SRR7826025
Salmonella	SRR7692257
Salmonella	SRR7692258
Salmonella	SRR7771645
Salmonella	SRR7905455
Salmonella	SRR1705572
Salmonella	SRR1705587
Salmonella	SRR1705588
Salmonella	SRR1705590
Salmonella	SRR1705606
Salmonella	SRR1705607
Salmonella	SRR1705609
Salmonella	SRR1705610
Salmonella	SRR1731958
Salmonella	SRR1731959
Salmonella	SRR1731969
Salmonella	SRR1731977
Salmonella	SRR1731978
Salmonella	SRR7826307
Salmonella	SRR1705573
Salmonella	SRR1705589
Salmonella	SRR1731972
Salmonella	SRR1731973
Salmonella	SRR1731997
Salmonella	SRR1705608
Salmonella	SRR7826032
Salmonella	SRR1745609
Salmonella	SRR7647927
Salmonella	SRR7648188
Salmonella	SRR7692256
Salmonella	SRR7702430
Salmonella	SRR7702443
Salmonella	SRR7702529
Salmonella	SRR7702538
Salmonella	SRR7771647
Salmonella	SRR7771648
Salmonella	SRR7771650
Salmonella	SRR7771651
Salmonella	SRR7771794
Salmonella	SRR7771796
Salmonella	SRR7647930
Salmonella	SRR7647943
Salmonella	SRR7647946
Salmonella	SRR7692255
Listeria	SRR10843512
Listeria	SRR10843538
Listeria	SRR4420327
Listeria	SRR4420328
Listeria	SRR4420329
Listeria	SRR4420330
Listeria	SRR4420331
Listeria	SRR5184992
Salmonella	SRR6796267
Salmonella	SRR6796269
Salmonella	SRR6796391
Salmonella	SRR6796407
Salmonella	SRR6796408
Listeria	SRR3497932
Listeria	SRR3497933
Listeria	SRR3497934
Listeria	SRR5251042
Listeria	SRR5251043
Listeria	SRR5251046
Listeria	SRR5251083
Listeria	SRR6703109
Listeria	SRR6703115
Listeria	SRR6703122
Listeria	SRR6703123
Listeria	SRR6703124
Listeria	SRR6703125
Listeria	SRR6703126
Listeria	SRR6703149
Listeria	SRR6703150
Listeria	SRR6703162
Listeria	SRR10616364
Listeria	SRR10617479
Listeria	SRR10617546
Listeria	SRR10616375
Listeria	SRR10616898
Listeria	SRR10617545
Listeria	SRR10617547
Listeria	SRR10617606
Listeria	SRR9051974
Listeria	SRR9051979
Listeria	SRR9051984
Listeria	SRR9051986
Listeria	SRR3634435
Listeria	SRR3634436
Listeria	SRR3634437
Listeria	SRR3634438
Listeria	SRR3634439
Listeria	SRR3634440
Listeria	SRR8347490
Listeria	SRR8347491
Listeria	SRR8347536
Listeria	SRR8347537
Listeria	SRR10298298
Listeria	SRR10298339
Listeria	SRR10298348
Listeria	SRR10298349
Listeria	SRR10298783
Listeria	SRR10688331
Listeria	SRR10753566
Listeria	SRR10298338
Listeria	SRR10689462
Listeria	SRR10689492
Listeria	SRR10843707
Listeria	SRR10298345
Listeria	SRR10689405
Listeria	SRR3122774
Listeria	SRR3122775
Listeria	SRR3122777
Listeria	SRR3122778
Listeria	SRR3122779
Listeria	SRR3122780
Listeria	SRR3122782
Listeria	SRR6663858
Listeria	SRR6664091
Listeria	SRR6664108
Listeria	SRR6664110
Listeria	SRR3122781
Listeria	SRR6664111
Listeria	SRR7521585
Listeria	SRR7521587
Listeria	SRR5311178
Listeria	SRR6675256
Listeria	SRR6680222
Listeria	SRR1918984
Listeria	SRR6436742
Listeria	SRR6476757
Listeria	SRR8272702
Listeria	SRR2096634
Listeria	SRR2096637
Listeria	SRR2096638
Listeria	SRR5120967
Listeria	SRR5120968
Listeria	SRR5120969
Salmonella	SRR10059539
Salmonella	SRR3466981
Listeria	SRR10585936
Listeria	SRR10585937
Listeria	SRR10585938
Listeria	SRR10585940
Listeria	SRR10586085
Listeria	SRR10586105
Listeria	SRR10586109
Listeria	SRR10586139
Listeria	SRR10586140
Listeria	SRR10586141
Listeria	SRR10586142
Listeria	SRR10586143
Listeria	SRR10586144
Listeria	SRR10586145
Listeria	SRR10586146
Listeria	SRR10586147
Listeria	SRR10586148
Listeria	SRR10586149
Listeria	SRR10586151
Listeria	SRR10586152
Listeria	SRR10586153
Listeria	SRR10586154
Listeria	SRR10586155
Listeria	SRR10586200
Listeria	SRR10586201
Listeria	SRR10586211
Listeria	SRR10586212
Listeria	SRR10586221
Listeria	SRR10586227
Listeria	SRR10586229
Listeria	SRR10609160
Listeria	SRR10609576
Listeria	SRR9114280
Listeria	SRR9114556
Listeria	SRR9114557
Listeria	SRR9114559
Listeria	SRR9114735
Listeria	SRR9114805
Listeria	SRR9114806
Listeria	SRR9698570
Listeria	SRR9699209
Listeria	SRR9732484
Listeria	SRR9732486
Listeria	SRR9732488
Listeria	SRR9732679
Listeria	SRR9733103
Listeria	SRR9831332
Listeria	SRR9831422
Listeria	SRR9698691
Listeria	SRR9698694
Listeria	SRR9699223
Listeria	SRR9699344
Listeria	SRR9732487
Listeria	SRR9732745
Listeria	SRR9733100
Listeria	SRR9733128
Listeria	SRR9831331
Listeria	SRR9831356
Listeria	SRR9831399
Listeria	SRR9831421
Listeria	SRR9831425
Listeria	SRR9831459
Listeria	SRR9831523
Listeria	SRR9699230
Listeria	SRR9733118
Listeria	SRR9733105
Listeria	SRR9733112
Listeria	SRR1206151
Listeria	SRR3579424
Listeria	SRR3579431
Listeria	SRR3606564
Listeria	SRR3606565
Listeria	SRR3647314
Listeria	SRR3647315
Listeria	SRR8146173
Listeria	SRR8146174
Listeria	SRR8146177
Listeria	SRR2585412
Listeria	SRR5817935
Listeria	SRR5817939
Listeria	SRR5817940
Listeria	SRR5817945
Listeria	SRR6190006
Listeria	SRR6190220
Listeria	SRR6190227
Listeria	SRR2585413
Listeria	SRR6126769
Listeria	SRR6126853
Listeria	SRR6126779
Listeria	SRR6126785
Listeria	SRR8887778
Listeria	SRR8888265
Listeria	SRR8888300
Listeria	SRR8888367
Listeria	SRR8888380
Listeria	SRR8888397
Salmonella	SRR7029437
Salmonella	SRR7030165
Salmonella	SRR7030508
Salmonella	SRR7030933
Salmonella	SRR7030934
Salmonella	SRR7030964
Salmonella	SRR7184944
Salmonella	SRR7186455
Salmonella	SRR8581533
Salmonella	SRR7029489
Salmonella	SRR7030163
Salmonella	SRR7030509
Salmonella	SRR7030513
Salmonella	SRR7030536
Salmonella	SRR7030593
Salmonella	SRR7030709
Salmonella	SRR7030769
Salmonella	SRR7030770
Salmonella	SRR7030772
Salmonella	SRR7030935
Salmonella	SRR7082814
Salmonella	SRR7084468
Salmonella	SRR8742127
Salmonella	SRR8742128
Salmonella	SRR8742165
Salmonella	SRR8742194
Salmonella	SRR8742195
Salmonella	SRR8742254
Salmonella	SRR8742503
Salmonella	SRR8742509
Salmonella	SRR8742510
Salmonella	SRR8742587
Salmonella	SRR8742680
Salmonella	SRR8742681
Salmonella	SRR8742682
Salmonella	SRR8742687
Salmonella	SRR8742688
Salmonella	SRR8744393
Salmonella	SRR8744402
Salmonella	SRR8744405
Salmonella	SRR8744417
Salmonella	SRR8744418
Salmonella	SRR8744420
Salmonella	SRR8744421
[truncated: 2,774 more rows]
