# Supplementary material for: Transient and resident pathogens: Intra-facility genetic diversity of Listeria monocytogenes and Salmonella from food production environments
Source: PLoS One. 2022 Sep 1;17(9):e0268470. doi: 10.1371/journal.pone.0268470 (PMC9436056; doi:10.1371/journal.pone.0268470)
Supplement: S2 Table — (XLSX) [file pone.0268470.s002.xlsx]

## Sheet: Sheet1
SRA accession	ST	CC	Lineage
SRR8535217	1	CC1	I
SRR8184469	1	CC1	I
SRR8146160	1	CC1	I
SRR8134478	1	CC1	I
SRR8082439	1	CC1	I
SRR8082414	1	CC1	I
SRR8082405	1	CC1	I
SRR7869068	1	CC1	I
SRR7869067	1	CC1	I
SRR7869065	1	CC1	I
SRR7869063	1	CC1	I
SRR7525556	1	CC1	I
SRR7130343	1	CC1	I
SRR6742587	1	CC1	I
SRR6398556	1	CC1	I
SRR6325056	1	CC1	I
SRR6324855	1	CC1	I
SRR5712031	1	CC1	I
SRR5712007	1	CC1	I
SRR5680744	1	CC1	I
SRR5642356	1	CC1	I
SRR5642355	1	CC1	I
SRR5642354	1	CC1	I
SRR5642352	1	CC1	I
SRR5642350	1	CC1	I
SRR5642349	1	CC1	I
SRR5642348	1	CC1	I
SRR5642346	1	CC1	I
SRR5642345	1	CC1	I
SRR5642344	1	CC1	I
SRR5642327	1	CC1	I
SRR5642326	1	CC1	I
SRR5642324	1	CC1	I
SRR5642323	1	CC1	I
SRR5642322	1	CC1	I
SRR5631662	1	CC1	I
SRR5631661	1	CC1	I
SRR5631659	1	CC1	I
SRR5631656	1	CC1	I
SRR5631655	1	CC1	I
SRR5452323	1	CC1	I
SRR5452322	1	CC1	I
SRR5400273	1	CC1	I
SRR5280367	1	CC1	I
SRR5280366	1	CC1	I
SRR5280364	1	CC1	I
SRR5280363	1	CC1	I
SRR5274858	1	CC1	I
SRR3579419	1	CC1	I
SRR3438172	1	CC1	I
SRR3438171	1	CC1	I
SRR3438170	1	CC1	I
SRR3438169	1	CC1	I
SRR3438168	1	CC1	I
SRR2831327	1	CC1	I
SRR2143496	1	CC1	I
SRR2143484	1	CC1	I
SRR2143481	1	CC1	I
SRR2143469	1	CC1	I
SRR2143464	1	CC1	I
SRR2143463	1	CC1	I
SRR2143457	1	CC1	I
SRR2143456	1	CC1	I
SRR2143435	1	CC1	I
SRR2143426	1	CC1	I
SRR2143366	1	CC1	I
SRR2143365	1	CC1	I
SRR2140718	1	CC1	I
SRR2140716	1	CC1	I
SRR2140713	1	CC1	I
SRR2140711	1	CC1	I
SRR2140707	1	CC1	I
SRR2140704	1	CC1	I
SRR2140699	1	CC1	I
SRR2140698	1	CC1	I
SRR2140692	1	CC1	I
SRR2140686	1	CC1	I
SRR2140685	1	CC1	I
SRR2140684	1	CC1	I
SRR2140682	1	CC1	I
SRR2131388	1	CC1	I
SRR1946991	1	CC1	I
SRR1946926	1	CC1	I
SRR1946870	1	CC1	I
SRR1767828	1	CC1	I
SRR1767823	1	CC1	I
SRR1767801	1	CC1	I
SRR1767763	1	CC1	I
SRR1767762	1	CC1	I
SRR1698203	1	CC1	I
SRR1505086	1	CC1	I
SRR11029844	1	CC1	I
SRR11029829	1	CC1	I
SRR11029678	1	CC1	I
SRR10060405	1	CC1	I
SRR10059598	1	CC1	I
SRR9674942	2	CC2	I
SRR9674903	2	CC2	I
SRR9617631	2	CC2	I
SRR9616271	2	CC2	I
SRR8923144	2	CC2	I
SRR8923143	2	CC2	I
SRR8896363	2	CC2	I
SRR8896359	2	CC2	I
SRR8865929	2	CC2	I
SRR8291797	2	CC2	I
SRR8291757	2	CC2	I
SRR8291750	2	CC2	I
SRR8291748	2	CC2	I
SRR8291745	2	CC2	I
SRR7814586	2	CC2	I
SRR7814519	2	CC2	I
SRR7814503	2	CC2	I
SRR7814443	2	CC2	I
SRR7814045	2	CC2	I
SRR7814021	2	CC2	I
SRR7813710	2	CC2	I
SRR7799341	2	CC2	I
SRR7799236	2	CC2	I
SRR7795254	2	CC2	I
SRR7795228	2	CC2	I
SRR7702441	2	CC2	I
SRR7525557	2	CC2	I
SRR7525549	2	CC2	I
SRR7497153	2	CC2	I
SRR7497088	2	CC2	I
SRR7497068	2	CC2	I
SRR7496977	2	CC2	I
SRR7358328	2	CC2	I
SRR7182217	2	CC2	I
SRR7181960	2	CC2	I
SRR7181887	2	CC2	I
SRR7030207	2	CC2	I
SRR7030203	2	CC2	I
SRR7030166	2	CC2	I
SRR7030164	2	CC2	I
SRR6926482	2	CC2	I
SRR6926479	2	CC2	I
SRR6926473	2	CC2	I
SRR6898279	2	CC2	I
SRR6898086	2	CC2	I
SRR6898069	2	CC2	I
SRR6897940	2	CC2	I
SRR6897897	2	CC2	I
SRR6870482	2	CC2	I
SRR6841012	2	CC2	I
SRR6840920	2	CC2	I
SRR6840688	2	CC2	I
SRR6840638	2	CC2	I
SRR6840635	2	CC2	I
SRR6840634	2	CC2	I
SRR6476776	2	CC2	I
SRR6476767	2	CC2	I
SRR6190226	2	CC2	I
SRR5962551	2	CC2	I
SRR5380202	2	CC2	I
SRR5209223	2	CC2	I
SRR5182490	2	CC2	I
SRR5182486	2	CC2	I
SRR4022314	2	CC2	I
SRR3271916	2	CC2	I
SRR3271915	2	CC2	I
SRR3271914	2	CC2	I
SRR3271913	2	CC2	I
SRR3271912	2	CC2	I
SRR3271910	2	CC2	I
SRR3271909	2	CC2	I
SRR3271908	2	CC2	I
SRR3271907	2	CC2	I
SRR3271906	2	CC2	I
SRR3271898	2	CC2	I
SRR3181828	2	CC2	I
SRR3139472	2	CC2	I
SRR3137592	2	CC2	I
SRR3137566	2	CC2	I
SRR2905845	2	CC2	I
SRR2585427	2	CC2	I
SRR2585426	2	CC2	I
SRR2058151	2	CC2	I
SRR1947014	2	CC2	I
SRR1635203	2	CC2	I
SRR1635202	2	CC2	I
SRR1619552	2	CC2	I
SRR11148957	2	CC2	I
SRR11029861	2	CC2	I
SRR11029851	2	CC2	I
SRR11029827	2	CC2	I
SRR11029766	2	CC2	I
SRR11029661	2	CC2	I
SRR11029654	2	CC2	I
SRR10059905	2	CC2	I
SRR10059839	2	CC2	I
SRR10059834	2	CC2	I
SRR10059733	2	CC2	I
SRR10059656	2	CC2	I
SRR10059655	2	CC2	I
SRR10059593	2	CC2	I
SRR10059583	2	CC2	I
SRR10059580	2	CC2	I
SRR10059567	2	CC2	I
SRR10059553	2	CC2	I
SRR9617653	3	CC3	I
SRR9616613	3	CC3	I
SRR8535425	3	CC3	I
SRR6436736	3	CC3	I
SRR6436596	3	CC3	I
SRR5667285	3	CC3	I
SRR5571301	3	CC3	I
SRR5452326	3	CC3	I
SRR5452324	3	CC3	I
SRR4258144	3	CC3	I
SRR4258057	3	CC3	I
SRR4258010	3	CC3	I
SRR4257978	3	CC3	I
SRR4257450	3	CC3	I
SRR3930193	3	CC3	I
SRR3823942	3	CC3	I
SRR3823940	3	CC3	I
SRR3606580	3	CC3	I
SRR3242148	3	CC3	I
SRR3199601	3	CC3	I
SRR3199599	3	CC3	I
SRR3199597	3	CC3	I
SRR3199596	3	CC3	I
SRR3181843	3	CC3	I
SRR2076002	3	CC3	I
SRR11004583	3	CC3	I
SRR10970097	3	CC3	I
SRR10042795	3	CC3	I
SRR10042619	3	CC3	I
SRR10042617	3	CC3	I
SRR10042616	3	CC3	I
SRR10042615	3	CC3	I
SRR10042395	3	CC3	I
SRR10042387	3	CC3	I
SRR10042380	3	CC3	I
SRR10042055	3	CC3	I
SRR9952688	4	CC4	I
SRR9951129	4	CC4	I
SRR9951128	4	CC4	I
SRR9051986	4	CC4	I
SRR9051984	4	CC4	I
SRR9051979	4	CC4	I
SRR9988174	5	CC5	I
SRR9988088	5	CC5	I
SRR9988067	5	CC5	I
SRR9952719	5	CC5	I
SRR9952627	5	CC5	I
SRR9952622	5	CC5	I
SRR9698692	5	CC5	I
SRR9694126	5	CC5	I
SRR9694125	5	CC5	I
SRR9694119	5	CC5	I
SRR9694118	5	CC5	I
SRR9694117	5	CC5	I
SRR9694115	5	CC5	I
SRR9694063	5	CC5	I
SRR9694061	5	CC5	I
SRR9694059	5	CC5	I
SRR9694055	5	CC5	I
SRR9694045	5	CC5	I
SRR9693870	5	CC5	I
SRR9693842	5	CC5	I
SRR9693793	5	CC5	I
SRR9693792	5	CC5	I
SRR9693748	5	CC5	I
SRR9693741	5	CC5	I
SRR9674884	5	CC5	I
SRR9674853	5	CC5	I
SRR9617864	5	CC5	I
SRR9617654	5	CC5	I
SRR9617650	5	CC5	I
SRR9617633	5	CC5	I
SRR9617630	5	CC5	I
SRR9617629	5	CC5	I
SRR9617623	5	CC5	I
SRR9617622	5	CC5	I
SRR9617621	5	CC5	I
SRR9617619	5	CC5	I
SRR9617594	5	CC5	I
SRR9617593	5	CC5	I
SRR9617520	5	CC5	I
SRR9617478	5	CC5	I
SRR9617477	5	CC5	I
SRR9617224	5	CC5	I
SRR9617150	5	CC5	I
SRR9617140	5	CC5	I
SRR9616659	5	CC5	I
SRR9616657	5	CC5	I
SRR9616643	5	CC5	I
SRR9616606	5	CC5	I
SRR9616411	5	CC5	I
SRR9616343	5	CC5	I
SRR9616340	5	CC5	I
SRR9616273	5	CC5	I
SRR9616272	5	CC5	I
SRR9616270	5	CC5	I
SRR9616163	5	CC5	I
SRR9326859	5	CC5	I
SRR9326856	5	CC5	I
SRR9326693	5	CC5	I
SRR9091271	5	CC5	I
SRR9091152	5	CC5	I
SRR8697005	5	CC5	I
SRR8619351	5	CC5	I
SRR8619286	5	CC5	I
SRR8582169	5	CC5	I
SRR8582166	5	CC5	I
SRR8535446	5	CC5	I
SRR8535444	5	CC5	I
SRR8535408	5	CC5	I
SRR8535406	5	CC5	I
SRR8535206	5	CC5	I
SRR8518848	5	CC5	I
SRR8518847	5	CC5	I
SRR8518846	5	CC5	I
SRR8518843	5	CC5	I
SRR8518839	5	CC5	I
SRR8518838	5	CC5	I
SRR8518762	5	CC5	I
SRR8518761	5	CC5	I
SRR8518745	5	CC5	I
SRR8518744	5	CC5	I
SRR8518739	5	CC5	I
SRR8518637	5	CC5	I
SRR8472144	5	CC5	I
SRR8471899	5	CC5	I
SRR8471349	5	CC5	I
SRR8470616	5	CC5	I
SRR8470587	5	CC5	I
SRR8470506	5	CC5	I
SRR8447435	5	CC5	I
SRR8447433	5	CC5	I
SRR8447432	5	CC5	I
SRR8447431	5	CC5	I
SRR8447404	5	CC5	I
SRR8307541	5	CC5	I
SRR8307497	5	CC5	I
SRR8307473	5	CC5	I
SRR8307469	5	CC5	I
SRR8307467	5	CC5	I
SRR8307466	5	CC5	I
SRR8307463	5	CC5	I
SRR8307459	5	CC5	I
SRR8307455	5	CC5	I
SRR8305999	5	CC5	I
SRR8261434	5	CC5	I
SRR8261328	5	CC5	I
SRR8261051	5	CC5	I
SRR8261049	5	CC5	I
SRR8248604	5	CC5	I
SRR8182931	5	CC5	I
SRR8182740	5	CC5	I
SRR8181783	5	CC5	I
SRR8146173	5	CC5	I
SRR8082580	5	CC5	I
SRR8082441	5	CC5	I
SRR8082404	5	CC5	I
SRR7889379	5	CC5	I
SRR7889354	5	CC5	I
SRR7803563	5	CC5	I
SRR7802885	5	CC5	I
SRR7802697	5	CC5	I
SRR7802694	5	CC5	I
SRR7799157	5	CC5	I
SRR7719023	5	CC5	I
SRR7719020	5	CC5	I
SRR7719016	5	CC5	I
SRR7719015	5	CC5	I
SRR7719013	5	CC5	I
SRR7719010	5	CC5	I
SRR7719003	5	CC5	I
SRR7718992	5	CC5	I
SRR7718989	5	CC5	I
SRR7591124	5	CC5	I
SRR7591123	5	CC5	I
SRR7591122	5	CC5	I
SRR7591121	5	CC5	I
SRR7591120	5	CC5	I
SRR7591118	5	CC5	I
SRR7591116	5	CC5	I
SRR7591113	5	CC5	I
SRR7591111	5	CC5	I
SRR7591110	5	CC5	I
SRR7591109	5	CC5	I
SRR7591108	5	CC5	I
SRR7591107	5	CC5	I
SRR7591106	5	CC5	I
SRR7591105	5	CC5	I
SRR7591100	5	CC5	I
SRR7547852	5	CC5	I
SRR7547851	5	CC5	I
SRR7547849	5	CC5	I
SRR7547847	5	CC5	I
SRR7547844	5	CC5	I
SRR7547843	5	CC5	I
SRR7547841	5	CC5	I
SRR7547835	5	CC5	I
SRR7547833	5	CC5	I
SRR7525568	5	CC5	I
SRR7525548	5	CC5	I
SRR7525546	5	CC5	I
SRR7521585	5	CC5	I
SRR7497123	5	CC5	I
SRR7475516	5	CC5	I
SRR7419947	5	CC5	I
SRR7249141	5	CC5	I
SRR7244052	5	CC5	I
SRR7221669	5	CC5	I
SRR7221662	5	CC5	I
SRR7186452	5	CC5	I
SRR7082934	5	CC5	I
SRR7040538	5	CC5	I
SRR7030214	5	CC5	I
SRR7030213	5	CC5	I
SRR7030211	5	CC5	I
SRR7030204	5	CC5	I
SRR7030202	5	CC5	I
SRR6806572	5	CC5	I
SRR6806542	5	CC5	I
SRR6805491	5	CC5	I
SRR6805488	5	CC5	I
SRR6805487	5	CC5	I
SRR6805485	5	CC5	I
SRR6805478	5	CC5	I
SRR6805332	5	CC5	I
SRR6805330	5	CC5	I
SRR6796268	5	CC5	I
SRR6680222	5	CC5	I
SRR6675256	5	CC5	I
SRR6674909	5	CC5	I
SRR6674906	5	CC5	I
SRR6476768	5	CC5	I
SRR6476758	5	CC5	I
SRR6366515	5	CC5	I
SRR6366486	5	CC5	I
SRR6366483	5	CC5	I
SRR6366360	5	CC5	I
SRR6366301	5	CC5	I
SRR6366190	5	CC5	I
SRR6366189	5	CC5	I
SRR6366188	5	CC5	I
SRR6304918	5	CC5	I
SRR6303972	5	CC5	I
SRR6303584	5	CC5	I
SRR6231903	5	CC5	I
SRR6190227	5	CC5	I
SRR6190220	5	CC5	I
SRR6190006	5	CC5	I
SRR6073363	5	CC5	I
SRR6038663	5	CC5	I
SRR6038662	5	CC5	I
SRR6038661	5	CC5	I
SRR5962872	5	CC5	I
SRR5906256	5	CC5	I
SRR5861488	5	CC5	I
SRR5817945	5	CC5	I
SRR5817940	5	CC5	I
SRR5817939	5	CC5	I
SRR5817935	5	CC5	I
SRR5817823	5	CC5	I
SRR5758482	5	CC5	I
SRR5758448	5	CC5	I
SRR5758447	5	CC5	I
SRR5758440	5	CC5	I
SRR5758416	5	CC5	I
SRR5758414	5	CC5	I
SRR5758411	5	CC5	I
SRR5758410	5	CC5	I
SRR5758409	5	CC5	I
SRR5758408	5	CC5	I
SRR5758407	5	CC5	I
SRR5758406	5	CC5	I
SRR5758405	5	CC5	I
SRR5758404	5	CC5	I
SRR5758403	5	CC5	I
SRR5758402	5	CC5	I
SRR5712012	5	CC5	I
SRR5712008	5	CC5	I
SRR5712006	5	CC5	I
SRR5712001	5	CC5	I
SRR5711999	5	CC5	I
SRR5711993	5	CC5	I
SRR5711991	5	CC5	I
SRR5711990	5	CC5	I
SRR5711981	5	CC5	I
SRR5711979	5	CC5	I
SRR5711537	5	CC5	I
SRR5656430	5	CC5	I
SRR5656393	5	CC5	I
SRR5656274	5	CC5	I
SRR5647028	5	CC5	I
SRR5647024	5	CC5	I
SRR5576790	5	CC5	I
SRR5576789	5	CC5	I
SRR5571299	5	CC5	I
SRR5571297	5	CC5	I
SRR5571295	5	CC5	I
SRR5571294	5	CC5	I
SRR5571292	5	CC5	I
SRR5571291	5	CC5	I
SRR5571290	5	CC5	I
SRR5571289	5	CC5	I
SRR5571288	5	CC5	I
SRR5571287	5	CC5	I
SRR5571286	5	CC5	I
SRR5571285	5	CC5	I
SRR5571278	5	CC5	I
SRR5571277	5	CC5	I
SRR5571276	5	CC5	I
SRR5571275	5	CC5	I
SRR5571274	5	CC5	I
SRR5571273	5	CC5	I
SRR5571272	5	CC5	I
SRR5571271	5	CC5	I
SRR5571270	5	CC5	I
SRR5571268	5	CC5	I
SRR5571267	5	CC5	I
SRR5571266	5	CC5	I
SRR5526151	5	CC5	I
SRR5526149	5	CC5	I
SRR5526133	5	CC5	I
SRR5526131	5	CC5	I
SRR5526125	5	CC5	I
SRR5526122	5	CC5	I
SRR5526112	5	CC5	I
SRR5526109	5	CC5	I
SRR5526104	5	CC5	I
SRR5526100	5	CC5	I
SRR5526030	5	CC5	I
SRR5489118	5	CC5	I
SRR5489103	5	CC5	I
SRR5489102	5	CC5	I
SRR5489101	5	CC5	I
SRR5489100	5	CC5	I
SRR5489098	5	CC5	I
SRR5489095	5	CC5	I
SRR5489092	5	CC5	I
SRR5489091	5	CC5	I
SRR5489090	5	CC5	I
SRR5489089	5	CC5	I
SRR5489086	5	CC5	I
SRR5486837	5	CC5	I
SRR5486829	5	CC5	I
SRR5486828	5	CC5	I
SRR5486826	5	CC5	I
SRR5486822	5	CC5	I
SRR5486821	5	CC5	I
SRR5486819	5	CC5	I
SRR5486818	5	CC5	I
SRR5486816	5	CC5	I
SRR5452689	5	CC5	I
SRR5452687	5	CC5	I
SRR5452685	5	CC5	I
SRR5452684	5	CC5	I
SRR5452675	5	CC5	I
SRR5452673	5	CC5	I
SRR5452670	5	CC5	I
SRR5452665	5	CC5	I
SRR5452664	5	CC5	I
SRR5452663	5	CC5	I
SRR5452654	5	CC5	I
SRR5452653	5	CC5	I
SRR5452652	5	CC5	I
SRR5452651	5	CC5	I
SRR5452647	5	CC5	I
SRR5452646	5	CC5	I
SRR5452634	5	CC5	I
SRR5452357	5	CC5	I
SRR5452356	5	CC5	I
SRR5452331	5	CC5	I
SRR5452330	5	CC5	I
SRR5452328	5	CC5	I
SRR5434201	5	CC5	I
SRR5417833	5	CC5	I
SRR5417829	5	CC5	I
SRR5378755	5	CC5	I
SRR5344795	5	CC5	I
SRR5344793	5	CC5	I
SRR5344721	5	CC5	I
SRR5344708	5	CC5	I
SRR5344705	5	CC5	I
SRR5344704	5	CC5	I
SRR5344702	5	CC5	I
SRR5344701	5	CC5	I
SRR5344700	5	CC5	I
SRR5344699	5	CC5	I
SRR5341516	5	CC5	I
SRR5311191	5	CC5	I
SRR5311188	5	CC5	I
SRR5311187	5	CC5	I
SRR5311186	5	CC5	I
SRR5311183	5	CC5	I
SRR5311182	5	CC5	I
SRR5311180	5	CC5	I
SRR5311179	5	CC5	I
SRR5311178	5	CC5	I
SRR5311177	5	CC5	I
SRR5274864	5	CC5	I
SRR5274862	5	CC5	I
SRR5274857	5	CC5	I
SRR5274856	5	CC5	I
SRR5230885	5	CC5	I
SRR5120751	5	CC5	I
SRR5056323	5	CC5	I
SRR5056322	5	CC5	I
SRR5056321	5	CC5	I
SRR5042990	5	CC5	I
SRR5042987	5	CC5	I
SRR5042986	5	CC5	I
SRR5042985	5	CC5	I
SRR5042984	5	CC5	I
SRR5042982	5	CC5	I
SRR5042981	5	CC5	I
SRR4733975	5	CC5	I
SRR4733973	5	CC5	I
SRR4733972	5	CC5	I
SRR4733971	5	CC5	I
SRR4733970	5	CC5	I
SRR4733969	5	CC5	I
SRR4733968	5	CC5	I
SRR4733967	5	CC5	I
SRR4733965	5	CC5	I
SRR4733963	5	CC5	I
SRR4733962	5	CC5	I
SRR4733961	5	CC5	I
SRR4733960	5	CC5	I
SRR4733959	5	CC5	I
SRR4733958	5	CC5	I
SRR4301125	5	CC5	I
SRR4175256	5	CC5	I
SRR4175248	5	CC5	I
SRR4175247	5	CC5	I
SRR4175245	5	CC5	I
SRR4093252	5	CC5	I
SRR4093250	5	CC5	I
SRR4093249	5	CC5	I
SRR4039756	5	CC5	I
SRR4039755	5	CC5	I
SRR4039754	5	CC5	I
SRR4039753	5	CC5	I
SRR4039752	5	CC5	I
SRR4039751	5	CC5	I
SRR4039750	5	CC5	I
SRR4039749	5	CC5	I
SRR4039748	5	CC5	I
SRR3999958	5	CC5	I
SRR3995870	5	CC5	I
SRR3995865	5	CC5	I
SRR3825228	5	CC5	I
SRR3659469	5	CC5	I
SRR3647317	5	CC5	I
SRR3634440	5	CC5	I
SRR3634439	5	CC5	I
SRR3634438	5	CC5	I
SRR3634437	5	CC5	I
SRR3634436	5	CC5	I
SRR3634435	5	CC5	I
SRR3579422	5	CC5	I
SRR3578995	5	CC5	I
SRR3545258	5	CC5	I
SRR3545256	5	CC5	I
SRR3452342	5	CC5	I
SRR3452338	5	CC5	I
SRR3372412	5	CC5	I
SRR3372411	5	CC5	I
SRR3372407	5	CC5	I
SRR3278097	5	CC5	I
SRR3278095	5	CC5	I
SRR3278094	5	CC5	I
SRR3278093	5	CC5	I
SRR3278092	5	CC5	I
SRR3278091	5	CC5	I
SRR3272415	5	CC5	I
SRR3272411	5	CC5	I
SRR3199598	5	CC5	I
SRR3199595	5	CC5	I
SRR3181842	5	CC5	I
SRR3181835	5	CC5	I
SRR3181831	5	CC5	I
SRR3181830	5	CC5	I
SRR3173394	5	CC5	I
SRR3173393	5	CC5	I
SRR3139470	5	CC5	I
SRR3137561	5	CC5	I
SRR3137560	5	CC5	I
SRR3100246	5	CC5	I
SRR3100244	5	CC5	I
SRR3095272	5	CC5	I
SRR3095271	5	CC5	I
SRR3095270	5	CC5	I
SRR3095269	5	CC5	I
SRR3095268	5	CC5	I
SRR3095267	5	CC5	I
SRR3027749	5	CC5	I
SRR3027746	5	CC5	I
SRR3027745	5	CC5	I
SRR3027734	5	CC5	I
SRR2891016	5	CC5	I
SRR2848797	5	CC5	I
SRR2848794	5	CC5	I
SRR2831330	5	CC5	I
SRR2831329	5	CC5	I
SRR2831328	5	CC5	I
SRR2585412	5	CC5	I
SRR2585410	5	CC5	I
SRR2585409	5	CC5	I
SRR2585408	5	CC5	I
SRR2585407	5	CC5	I
SRR2585406	5	CC5	I
SRR2585405	5	CC5	I
SRR2585404	5	CC5	I
SRR2585403	5	CC5	I
SRR2585402	5	CC5	I
SRR2585401	5	CC5	I
SRR2533409	5	CC5	I
SRR2532710	5	CC5	I
SRR2532686	5	CC5	I
SRR2482397	5	CC5	I
SRR2482396	5	CC5	I
SRR2482394	5	CC5	I
SRR2482393	5	CC5	I
SRR2482392	5	CC5	I
SRR2482390	5	CC5	I
SRR2482389	5	CC5	I
SRR2482388	5	CC5	I
SRR2482387	5	CC5	I
SRR2482386	5	CC5	I
SRR2482385	5	CC5	I
SRR2102483	5	CC5	I
SRR2102473	5	CC5	I
SRR2102427	5	CC5	I
SRR2071985	5	CC5	I
SRR2071984	5	CC5	I
SRR2071975	5	CC5	I
SRR2061222	5	CC5	I
SRR2061219	5	CC5	I
SRR2061218	5	CC5	I
SRR2061217	5	CC5	I
SRR2061216	5	CC5	I
SRR2061215	5	CC5	I
SRR2061214	5	CC5	I
SRR2061213	5	CC5	I
SRR2061212	5	CC5	I
SRR2061198	5	CC5	I
SRR2061197	5	CC5	I
SRR2061196	5	CC5	I
SRR2061195	5	CC5	I
SRR2061194	5	CC5	I
SRR2061193	5	CC5	I
SRR2058163	5	CC5	I
SRR2057392	5	CC5	I
SRR2057383	5	CC5	I
SRR2057382	5	CC5	I
SRR2057365	5	CC5	I
SRR1998978	5	CC5	I
SRR1998973	5	CC5	I
SRR1998967	5	CC5	I
SRR1998966	5	CC5	I
SRR1998963	5	CC5	I
SRR1998962	5	CC5	I
SRR1998960	5	CC5	I
SRR1998959	5	CC5	I
SRR1998952	5	CC5	I
SRR1998951	5	CC5	I
SRR1998942	5	CC5	I
SRR1998941	5	CC5	I
SRR1998939	5	CC5	I
SRR1982238	5	CC5	I
SRR1982237	5	CC5	I
SRR1982215	5	CC5	I
SRR1982214	5	CC5	I
SRR1982209	5	CC5	I
SRR1982160	5	CC5	I
SRR1982133	5	CC5	I
SRR1982050	5	CC5	I
SRR1982029	5	CC5	I
SRR1982028	5	CC5	I
SRR1982020	5	CC5	I
SRR1976277	5	CC5	I
SRR1976276	5	CC5	I
SRR1976260	5	CC5	I
SRR1976244	5	CC5	I
SRR1976243	5	CC5	I
SRR1946966	5	CC5	I
SRR1946903	5	CC5	I
SRR1946890	5	CC5	I
SRR1946861	5	CC5	I
SRR1908989	5	CC5	I
SRR1908988	5	CC5	I
SRR1908987	5	CC5	I
SRR1908952	5	CC5	I
SRR1908943	5	CC5	I
SRR1908935	5	CC5	I
SRR1810572	5	CC5	I
SRR1810571	5	CC5	I
SRR1810568	5	CC5	I
SRR1810567	5	CC5	I
SRR1810566	5	CC5	I
SRR1810559	5	CC5	I
SRR1810558	5	CC5	I
SRR1810548	5	CC5	I
SRR1810547	5	CC5	I
SRR1810544	5	CC5	I
SRR1810541	5	CC5	I
SRR1810540	5	CC5	I
SRR1810535	5	CC5	I
SRR1810531	5	CC5	I
SRR1810528	5	CC5	I
SRR1810524	5	CC5	I
SRR1810523	5	CC5	I
SRR1810520	5	CC5	I
SRR1810516	5	CC5	I
SRR1810513	5	CC5	I
SRR1744053	5	CC5	I
SRR1744002	5	CC5	I
SRR1698201	5	CC5	I
SRR1698187	5	CC5	I
SRR1612350	5	CC5	I
SRR1612325	5	CC5	I
SRR1612318	5	CC5	I
SRR1612317	5	CC5	I
SRR1553875	5	CC5	I
SRR1553869	5	CC5	I
SRR1553859	5	CC5	I
SRR1553858	5	CC5	I
SRR1553737	5	CC5	I
SRR1553723	5	CC5	I
SRR1509619	5	CC5	I
SRR1509611	5	CC5	I
SRR1509604	5	CC5	I
SRR1272912	5	CC5	I
SRR1272894	5	CC5	I
SRR1272887	5	CC5	I
SRR1272886	5	CC5	I
SRR1272878	5	CC5	I
SRR1272868	5	CC5	I
SRR1272858	5	CC5	I
SRR1272850	5	CC5	I
SRR1272847	5	CC5	I
SRR1272812	5	CC5	I
SRR1272787	5	CC5	I
SRR1272772	5	CC5	I
SRR1272527	5	CC5	I
SRR11773349	5	CC5	I
SRR1170784	5	CC5	I
SRR11648179	5	CC5	I
SRR11648175	5	CC5	I
SRR11648059	5	CC5	I
SRR11647995	5	CC5	I
SRR11647994	5	CC5	I
SRR11450878	5	CC5	I
SRR1141170	5	CC5	I
SRR1141161	5	CC5	I
SRR1141149	5	CC5	I
SRR1141145	5	CC5	I
SRR1141142	5	CC5	I
SRR1141127	5	CC5	I
SRR11391693	5	CC5	I
SRR11347459	5	CC5	I
SRR11347419	5	CC5	I
SRR11044148	5	CC5	I
SRR10970400	5	CC5	I
SRR10970151	5	CC5	I
SRR10970071	5	CC5	I
SRR10970060	5	CC5	I
SRR10969697	5	CC5	I
SRR10969695	5	CC5	I
SRR10911980	5	CC5	I
SRR10868622	5	CC5	I
SRR10868608	5	CC5	I
SRR10868605	5	CC5	I
SRR10868604	5	CC5	I
SRR10868602	5	CC5	I
SRR10868601	5	CC5	I
SRR10856747	5	CC5	I
SRR10856457	5	CC5	I
SRR10854867	5	CC5	I
SRR10831546	5	CC5	I
SRR10831516	5	CC5	I
SRR10689405	5	CC5	I
SRR10357730	5	CC5	I
SRR10298345	5	CC5	I
SRR10166215	5	CC5	I
SRR10140406	5	CC5	I
SRR10140405	5	CC5	I
SRR10140388	5	CC5	I
SRR10140364	5	CC5	I
SRR10140019	5	CC5	I
SRR10018729	5	CC5	I
SRR10018590	5	CC5	I
SRR10018589	5	CC5	I
SRR10018359	5	CC5	I
SRR10018055	5	CC5	I
SRR10017898	5	CC5	I
SRR10017896	5	CC5	I
SRR10017686	5	CC5	I
SRR9952489	6	CC6	I
SRR9951849	6	CC6	I
SRR9951708	6	CC6	I
SRR961963	6	CC6	I
SRR961949	6	CC6	I
SRR961948	6	CC6	I
SRR961944	6	CC6	I
SRR9616313	6	CC6	I
SRR9616306	6	CC6	I
SRR9616276	6	CC6	I
SRR954562	6	CC6	I
SRR954561	6	CC6	I
SRR954560	6	CC6	I
SRR954559	6	CC6	I
SRR954558	6	CC6	I
SRR954557	6	CC6	I
SRR954556	6	CC6	I
SRR954555	6	CC6	I
SRR954554	6	CC6	I
SRR954553	6	CC6	I
SRR954552	6	CC6	I
SRR954551	6	CC6	I
SRR954550	6	CC6	I
SRR954549	6	CC6	I
SRR954548	6	CC6	I
SRR954546	6	CC6	I
SRR954544	6	CC6	I
SRR954543	6	CC6	I
SRR954542	6	CC6	I
SRR954541	6	CC6	I
SRR954540	6	CC6	I
SRR954539	6	CC6	I
SRR954538	6	CC6	I
SRR954537	6	CC6	I
SRR954536	6	CC6	I
SRR954535	6	CC6	I
SRR954534	6	CC6	I
SRR954533	6	CC6	I
SRR9214254	6	CC6	I
SRR9133807	6	CC6	I
SRR9132219	6	CC6	I
SRR8888397	6	CC6	I
SRR8888380	6	CC6	I
SRR8888367	6	CC6	I
SRR8888300	6	CC6	I
SRR8888265	6	CC6	I
SRR8887778	6	CC6	I
SRR8874789	6	CC6	I
SRR8874774	6	CC6	I
SRR8874660	6	CC6	I
SRR8874529	6	CC6	I
SRR8866207	6	CC6	I
SRR8866146	6	CC6	I
SRR8865928	6	CC6	I
SRR8865339	6	CC6	I
SRR8697009	6	CC6	I
SRR8472152	6	CC6	I
SRR8471933	6	CC6	I
SRR8425793	6	CC6	I
SRR8424232	6	CC6	I
SRR8134412	6	CC6	I
SRR8133981	6	CC6	I
SRR8133972	6	CC6	I
SRR8133971	6	CC6	I
SRR8133808	6	CC6	I
SRR8133538	6	CC6	I
SRR7942844	6	CC6	I
SRR7942817	6	CC6	I
SRR7702524	6	CC6	I
SRR7702515	6	CC6	I
SRR7702458	6	CC6	I
SRR7702434	6	CC6	I
SRR7702413	6	CC6	I
SRR7702406	6	CC6	I
SRR7421701	6	CC6	I
SRR7420422	6	CC6	I
SRR7030481	6	CC6	I
SRR7030216	6	CC6	I
SRR7029733	6	CC6	I
SRR6926475	6	CC6	I
SRR6926474	6	CC6	I
SRR6926463	6	CC6	I
SRR6926462	6	CC6	I
SRR6870154	6	CC6	I
SRR6870031	6	CC6	I
SRR6870027	6	CC6	I
SRR6729336	6	CC6	I
SRR6304950	6	CC6	I
SRR6303977	6	CC6	I
SRR6303975	6	CC6	I
SRR6231906	6	CC6	I
SRR6231901	6	CC6	I
SRR6224692	6	CC6	I
SRR6224663	6	CC6	I
SRR6224659	6	CC6	I
SRR6224594	6	CC6	I
SRR6224593	6	CC6	I
SRR6207758	6	CC6	I
SRR5962548	6	CC6	I
SRR5947762	6	CC6	I
SRR5947676	6	CC6	I
SRR5947605	6	CC6	I
SRR5947601	6	CC6	I
SRR5280381	6	CC6	I
SRR4098708	6	CC6	I
SRR3647318	6	CC6	I
SRR3340445	6	CC6	I
SRR3330410	6	CC6	I
SRR3242152	6	CC6	I
SRR3242151	6	CC6	I
SRR3242150	6	CC6	I
SRR3199587	6	CC6	I
SRR3199586	6	CC6	I
SRR3199583	6	CC6	I
SRR3199582	6	CC6	I
SRR3199581	6	CC6	I
SRR3199580	6	CC6	I
SRR3199579	6	CC6	I
SRR3199578	6	CC6	I
SRR3199577	6	CC6	I
SRR3199576	6	CC6	I
SRR3199574	6	CC6	I
SRR3199573	6	CC6	I
SRR3199572	6	CC6	I
SRR3199571	6	CC6	I
SRR3199570	6	CC6	I
SRR3199569	6	CC6	I
SRR3199568	6	CC6	I
SRR3199567	6	CC6	I
SRR3199566	6	CC6	I
SRR3181834	6	CC6	I
SRR3181833	6	CC6	I
SRR2671489	6	CC6	I
SRR2671210	6	CC6	I
SRR2671209	6	CC6	I
SRR2671206	6	CC6	I
SRR2585478	6	CC6	I
SRR2585477	6	CC6	I
SRR2585476	6	CC6	I
SRR2533829	6	CC6	I
SRR2533828	6	CC6	I
SRR2533827	6	CC6	I
SRR2533826	6	CC6	I
SRR2533825	6	CC6	I
SRR2148977	6	CC6	I
SRR2148975	6	CC6	I
SRR2148972	6	CC6	I
SRR2148971	6	CC6	I
SRR2148965	6	CC6	I
SRR2148963	6	CC6	I
SRR2148955	6	CC6	I
SRR2148954	6	CC6	I
SRR2148953	6	CC6	I
SRR2148952	6	CC6	I
SRR2102448	6	CC6	I
SRR2058161	6	CC6	I
SRR2058158	6	CC6	I
SRR2058147	6	CC6	I
SRR1816866	6	CC6	I
SRR1816862	6	CC6	I
SRR1816853	6	CC6	I
SRR1816846	6	CC6	I
SRR1816824	6	CC6	I
SRR1816815	6	CC6	I
SRR1509622	6	CC6	I
SRR1509582	6	CC6	I
SRR1509578	6	CC6	I
SRR1170891	6	CC6	I
SRR1170843	6	CC6	I
SRR1101541	6	CC6	I
SRR1101482	6	CC6	I
SRR1101448	6	CC6	I
SRR10617538	6	CC6	I
SRR10617478	6	CC6	I
SRR10617465	6	CC6	I
SRR10616881	6	CC6	I
SRR10616877	6	CC6	I
SRR10616373	6	CC6	I
SRR8660429	7	CC7	II
SRR8619339	7	CC7	II
SRR8618858	7	CC7	II
SRR8618810	7	CC7	II
SRR8618803	7	CC7	II
SRR8618782	7	CC7	II
SRR8618626	7	CC7	II
SRR8618618	7	CC7	II
SRR8424047	7	CC7	II
SRR8424023	7	CC7	II
SRR8424015	7	CC7	II
SRR8329143	7	CC7	II
SRR8280257	7	CC7	II
SRR8280249	7	CC7	II
SRR8280248	7	CC7	II
SRR8280247	7	CC7	II
SRR8235547	7	CC7	II
SRR8172395	7	CC7	II
SRR8172383	7	CC7	II
SRR8159706	7	CC7	II
SRR8034083	7	CC7	II
SRR7989279	7	CC7	II
SRR7989276	7	CC7	II
SRR7989271	7	CC7	II
SRR7989269	7	CC7	II
SRR7989268	7	CC7	II
SRR7989267	7	CC7	II
SRR7906467	7	CC7	II
SRR7758854	7	CC7	II
SRR7758847	7	CC7	II
SRR7758783	7	CC7	II
SRR7655973	7	CC7	II
SRR7521587	7	CC7	II
SRR7500575	7	CC7	II
SRR7497087	7	CC7	II
SRR7497082	7	CC7	II
SRR7497079	7	CC7	II
SRR7496984	7	CC7	II
SRR7475515	7	CC7	II
SRR7466205	7	CC7	II
SRR7196771	7	CC7	II
SRR7196748	7	CC7	II
SRR6784096	7	CC7	II
SRR6784087	7	CC7	II
SRR6783021	7	CC7	II
SRR6337290	7	CC7	II
SRR6337283	7	CC7	II
SRR6337282	7	CC7	II
SRR6337264	7	CC7	II
SRR6337142	7	CC7	II
SRR6337140	7	CC7	II
SRR6337139	7	CC7	II
SRR6337138	7	CC7	II
SRR6337137	7	CC7	II
SRR6337135	7	CC7	II
SRR6337134	7	CC7	II
SRR6337133	7	CC7	II
SRR6126785	7	CC7	II
SRR6113228	7	CC7	II
SRR6113190	7	CC7	II
SRR6112871	7	CC7	II
SRR6112867	7	CC7	II
SRR6112520	7	CC7	II
SRR6112516	7	CC7	II
SRR6038660	7	CC7	II
SRR5861492	7	CC7	II
SRR5861491	7	CC7	II
SRR5861490	7	CC7	II
SRR5861489	7	CC7	II
SRR5861487	7	CC7	II
SRR5758435	7	CC7	II
SRR5758433	7	CC7	II
SRR5758432	7	CC7	II
SRR5378748	7	CC7	II
SRR5378746	7	CC7	II
SRR5378745	7	CC7	II
SRR5378744	7	CC7	II
SRR5378743	7	CC7	II
SRR5378742	7	CC7	II
SRR5378741	7	CC7	II
SRR5378740	7	CC7	II
SRR5278332	7	CC7	II
SRR5278327	7	CC7	II
SRR5120969	7	CC7	II
SRR5120968	7	CC7	II
SRR5120967	7	CC7	II
SRR4456860	7	CC7	II
SRR4455085	7	CC7	II
SRR4455045	7	CC7	II
SRR4454647	7	CC7	II
SRR4454643	7	CC7	II
SRR4454642	7	CC7	II
SRR4454637	7	CC7	II
SRR4039747	7	CC7	II
SRR4022311	7	CC7	II
SRR3924548	7	CC7	II
SRR3924547	7	CC7	II
SRR3924546	7	CC7	II
SRR3924545	7	CC7	II
SRR3924544	7	CC7	II
SRR3924543	7	CC7	II
SRR3924542	7	CC7	II
SRR3924540	7	CC7	II
SRR3924539	7	CC7	II
SRR3924538	7	CC7	II
SRR3924537	7	CC7	II
SRR3647323	7	CC7	II
SRR3644931	7	CC7	II
SRR3579429	7	CC7	II
SRR3579428	7	CC7	II
SRR3578981	7	CC7	II
SRR3330401	7	CC7	II
SRR3306351	7	CC7	II
SRR3306350	7	CC7	II
SRR3306346	7	CC7	II
SRR3306299	7	CC7	II
SRR3306298	7	CC7	II
SRR3306297	7	CC7	II
SRR3306295	7	CC7	II
SRR3306294	7	CC7	II
SRR3306293	7	CC7	II
SRR3306292	7	CC7	II
SRR3306291	7	CC7	II
SRR3306290	7	CC7	II
SRR3306289	7	CC7	II
SRR3306288	7	CC7	II
SRR3286724	7	CC7	II
SRR3286722	7	CC7	II
SRR3286721	7	CC7	II
SRR3147160	7	CC7	II
SRR2910886	7	CC7	II
SRR2906161	7	CC7	II
SRR2906058	7	CC7	II
SRR2905965	7	CC7	II
SRR2905964	7	CC7	II
SRR2905963	7	CC7	II
SRR2905940	7	CC7	II
SRR2905861	7	CC7	II
SRR2905860	7	CC7	II
SRR2905858	7	CC7	II
SRR2878363	7	CC7	II
SRR2878357	7	CC7	II
SRR2878356	7	CC7	II
SRR2878355	7	CC7	II
SRR2878354	7	CC7	II
SRR2878352	7	CC7	II
SRR2878351	7	CC7	II
SRR2878347	7	CC7	II
SRR2878345	7	CC7	II
SRR2878344	7	CC7	II
SRR2830883	7	CC7	II
SRR2830793	7	CC7	II
SRR2830761	7	CC7	II
SRR2830759	7	CC7	II
SRR2585413	7	CC7	II
SRR2163264	7	CC7	II
SRR2163252	7	CC7	II
SRR2163241	7	CC7	II
SRR2138316	7	CC7	II
SRR2102520	7	CC7	II
SRR2102421	7	CC7	II
SRR2102409	7	CC7	II
SRR2096638	7	CC7	II
SRR2096637	7	CC7	II
SRR2096634	7	CC7	II
SRR2080114	7	CC7	II
SRR2080112	7	CC7	II
SRR2080104	7	CC7	II
SRR2077406	7	CC7	II
SRR2077396	7	CC7	II
SRR2077394	7	CC7	II
SRR2077392	7	CC7	II
SRR2077389	7	CC7	II
SRR2077388	7	CC7	II
SRR2077387	7	CC7	II
SRR2077260	7	CC7	II
SRR2077259	7	CC7	II
SRR2077257	7	CC7	II
SRR2071452	7	CC7	II
SRR2071451	7	CC7	II
SRR2071449	7	CC7	II
SRR2071448	7	CC7	II
SRR2071447	7	CC7	II
SRR2071446	7	CC7	II
SRR2071444	7	CC7	II
SRR2071442	7	CC7	II
SRR2071441	7	CC7	II
SRR2071440	7	CC7	II
SRR2071084	7	CC7	II
SRR2071020	7	CC7	II
SRR2071000	7	CC7	II
SRR2070997	7	CC7	II
SRR2070996	7	CC7	II
SRR2070995	7	CC7	II
SRR2070994	7	CC7	II
SRR2070993	7	CC7	II
SRR2064135	7	CC7	II
SRR2064133	7	CC7	II
SRR2064132	7	CC7	II
SRR2064131	7	CC7	II
SRR2064128	7	CC7	II
SRR2064112	7	CC7	II
SRR2064109	7	CC7	II
SRR2057378	7	CC7	II
SRR2057364	7	CC7	II
SRR2057363	7	CC7	II
SRR1693297	7	CC7	II
SRR1693284	7	CC7	II
SRR1693273	7	CC7	II
SRR1649561	7	CC7	II
SRR1649558	7	CC7	II
SRR1649551	7	CC7	II
SRR1649546	7	CC7	II
SRR1649532	7	CC7	II
SRR1649531	7	CC7	II
SRR1649530	7	CC7	II
SRR1649525	7	CC7	II
SRR1649524	7	CC7	II
SRR1509631	7	CC7	II
SRR1101646	7	CC7	II
SRR10752086	7	CC7	II
SRR10752014	7	CC7	II
SRR10751983	7	CC7	II
SRR10751467	7	CC7	II
SRR10751444	7	CC7	II
SRR10749974	7	CC7	II
SRR10689499	7	CC7	II
SRR10689435	7	CC7	II
SRR10688174	7	CC7	II
SRR10086199	7	CC7	II
SRR10037179	7	CC7	II
SRR10036720	7	CC7	II
SRR10036717	7	CC7	II
SRR10001266	7	CC7	II
SRR10001263	7	CC7	II
SRR10001262	7	CC7	II
SRR10001261	7	CC7	II
SRR10001260	7	CC7	II
SRR10001257	7	CC7	II
SRR10001252	7	CC7	II
SRR10001250	7	CC7	II
SRR10001249	7	CC7	II
SRR2138314	8	CC8	II
SRR10831324	8	CC8	II
SRR9951707	9	CC9	II
SRR9831422	9	CC9	II
SRR9831332	9	CC9	II
SRR9733103	9	CC9	II
SRR9732679	9	CC9	II
SRR9732488	9	CC9	II
SRR9732486	9	CC9	II
SRR9732484	9	CC9	II
SRR9699209	9	CC9	II
SRR9698570	9	CC9	II
SRR9617862	9	CC9	II
SRR9617655	9	CC9	II
SRR9617628	9	CC9	II
SRR9617599	9	CC9	II
SRR9617331	9	CC9	II
SRR9616435	9	CC9	II
SRR8874665	9	CC9	II
SRR8874662	9	CC9	II
SRR8866181	9	CC9	II
SRR8866178	9	CC9	II
SRR8866145	9	CC9	II
SRR8865927	9	CC9	II
SRR8865926	9	CC9	II
SRR8865890	9	CC9	II
SRR8865338	9	CC9	II
SRR8865336	9	CC9	II
SRR8624683	9	CC9	II
SRR8618806	9	CC9	II
SRR8618800	9	CC9	II
SRR8618774	9	CC9	II
SRR8618597	9	CC9	II
SRR8436119	9	CC9	II
SRR8436114	9	CC9	II
SRR8436113	9	CC9	II
SRR8436112	9	CC9	II
SRR8435782	9	CC9	II
SRR8435764	9	CC9	II
SRR8435762	9	CC9	II
SRR8435733	9	CC9	II
SRR8435715	9	CC9	II
SRR8435704	9	CC9	II
SRR8435703	9	CC9	II
SRR8435700	9	CC9	II
SRR8435653	9	CC9	II
SRR8435652	9	CC9	II
SRR8435650	9	CC9	II
SRR8435636	9	CC9	II
SRR8435585	9	CC9	II
SRR8307538	9	CC9	II
SRR8185544	9	CC9	II
SRR8182750	9	CC9	II
SRR8182582	9	CC9	II
SRR8182150	9	CC9	II
SRR8181822	9	CC9	II
SRR8181787	9	CC9	II
SRR8146187	9	CC9	II
SRR8146185	9	CC9	II
SRR8146176	9	CC9	II
SRR7759481	9	CC9	II
SRR7759392	9	CC9	II
SRR7759391	9	CC9	II
SRR7759255	9	CC9	II
SRR7759250	9	CC9	II
SRR7547838	9	CC9	II
SRR7547834	9	CC9	II
SRR7348454	9	CC9	II
SRR7348019	9	CC9	II
SRR7347642	9	CC9	II
SRR6870469	9	CC9	II
SRR6841163	9	CC9	II
SRR6742493	9	CC9	II
SRR6742491	9	CC9	II
SRR6729323	9	CC9	II
SRR6451363	9	CC9	II
SRR6436645	9	CC9	II
SRR6244042	9	CC9	II
SRR6059688	9	CC9	II
SRR5926441	9	CC9	II
SRR5883513	9	CC9	II
SRR5883478	9	CC9	II
SRR5883477	9	CC9	II
SRR5712010	9	CC9	II
SRR5712000	9	CC9	II
SRR5711995	9	CC9	II
SRR5711536	9	CC9	II
SRR5043001	9	CC9	II
SRR5043000	9	CC9	II
SRR5042997	9	CC9	II
SRR5042996	9	CC9	II
SRR5042994	9	CC9	II
SRR5042993	9	CC9	II
SRR5042992	9	CC9	II
SRR5042991	9	CC9	II
SRR5042988	9	CC9	II
SRR4237692	9	CC9	II
SRR4190336	9	CC9	II
SRR4190335	9	CC9	II
SRR4190334	9	CC9	II
SRR4175264	9	CC9	II
SRR4175263	9	CC9	II
SRR4175262	9	CC9	II
SRR4175257	9	CC9	II
SRR3930195	9	CC9	II
SRR3823936	9	CC9	II
SRR3657268	9	CC9	II
SRR3657267	9	CC9	II
SRR3657264	9	CC9	II
SRR3657261	9	CC9	II
SRR3647316	9	CC9	II
SRR3606581	9	CC9	II
SRR3606579	9	CC9	II
SRR3606578	9	CC9	II
SRR3489826	9	CC9	II
SRR3489825	9	CC9	II
SRR3489824	9	CC9	II
SRR3489823	9	CC9	II
SRR3453138	9	CC9	II
SRR3453137	9	CC9	II
SRR3453135	9	CC9	II
SRR3453131	9	CC9	II
SRR3453130	9	CC9	II
SRR3372410	9	CC9	II
SRR3340455	9	CC9	II
SRR3340452	9	CC9	II
SRR3139471	9	CC9	II
SRR3137563	9	CC9	II
SRR3137562	9	CC9	II
SRR3137559	9	CC9	II
SRR3137558	9	CC9	II
SRR3100245	9	CC9	II
SRR3100243	9	CC9	II
SRR3092100	9	CC9	II
SRR2848809	9	CC9	II
SRR2848808	9	CC9	II
SRR2848807	9	CC9	II
SRR2831341	9	CC9	II
SRR2831340	9	CC9	II
SRR2831339	9	CC9	II
SRR2831338	9	CC9	II
SRR2831337	9	CC9	II
SRR2831335	9	CC9	II
SRR2728246	9	CC9	II
SRR2076041	9	CC9	II
SRR2076039	9	CC9	II
SRR2076011	9	CC9	II
SRR2076000	9	CC9	II
SRR2075986	9	CC9	II
SRR2058150	9	CC9	II
SRR1805642	9	CC9	II
SRR1635204	9	CC9	II
SRR11648144	9	CC9	II
SRR11393269	9	CC9	II
SRR11391768	9	CC9	II
SRR11389247	9	CC9	II
SRR11389233	9	CC9	II
SRR10854807	9	CC9	II
SRR10831514	9	CC9	II
SRR10085837	9	CC9	II
SRR10085710	9	CC9	II
SRR8874787	11	CC11	II
SRR8874530	11	CC11	II
SRR8874477	11	CC11	II
SRR8837833	11	CC11	II
SRR8837582	11	CC11	II
SRR8837579	11	CC11	II
SRR8837566	11	CC11	II
SRR8792796	11	CC11	II
SRR8792486	11	CC11	II
SRR8792484	11	CC11	II
SRR8272680	11	CC11	II
SRR7942845	11	CC11	II
SRR7942827	11	CC11	II
SRR7702425	11	CC11	II
SRR7196747	11	CC11	II
SRR7196730	11	CC11	II
SRR7040516	11	CC11	II
SRR6304920	11	CC11	II
SRR5962454	11	CC11	II
SRR5758445	11	CC11	II
SRR5758444	11	CC11	II
SRR5758441	11	CC11	II
SRR5758431	11	CC11	II
SRR5422035	11	CC11	II
SRR5120773	11	CC11	II
SRR5120771	11	CC11	II
SRR5120770	11	CC11	II
SRR5120769	11	CC11	II
SRR5120767	11	CC11	II
SRR5120763	11	CC11	II
SRR5120760	11	CC11	II
SRR4418760	11	CC11	II
SRR4417908	11	CC11	II
SRR4417907	11	CC11	II
SRR4417906	11	CC11	II
SRR4345495	11	CC11	II
SRR4345494	11	CC11	II
SRR4345493	11	CC11	II
SRR4345492	11	CC11	II
SRR4119764	11	CC11	II
SRR4119763	11	CC11	II
SRR3659470	11	CC11	II
SRR3647325	11	CC11	II
SRR3647324	11	CC11	II
SRR3647322	11	CC11	II
SRR3634433	11	CC11	II
SRR3634432	11	CC11	II
SRR3532762	11	CC11	II
SRR3532760	11	CC11	II
SRR3497934	11	CC11	II
SRR3497933	11	CC11	II
SRR3497932	11	CC11	II
SRR3330419	11	CC11	II
SRR3330418	11	CC11	II
SRR3143796	11	CC11	II
SRR3092099	11	CC11	II
SRR3021485	11	CC11	II
SRR3021484	11	CC11	II
SRR2982075	11	CC11	II
SRR1101638	11	CC11	II
SRR1101626	11	CC11	II
SRR1101590	11	CC11	II
SRR1101493	11	CC11	II
SRR6387490	14	CC14	II
SRR6387414	14	CC14	II
SRR6387411	14	CC14	II
SRR6387216	14	CC14	II
SRR6366163	14	CC14	II
SRR6366156	14	CC14	II
SRR5139795	14	CC14	II
SRR5116279	14	CC14	II
SRR3634442	14	CC14	II
SRR3634441	14	CC14	II
SRR3330405	14	CC14	II
SRR3330402	14	CC14	II
SRR3143797	14	CC14	II
SRR3143795	14	CC14	II
SRR3143693	14	CC14	II
SRR3055316	14	CC14	II
SRR3021474	14	CC14	II
SRR3021473	14	CC14	II
SRR3021472	14	CC14	II
SRR2891029	14	CC14	II
SRR2891028	14	CC14	II
SRR2891027	14	CC14	II
SRR2891026	14	CC14	II
SRR2891025	14	CC14	II
SRR2891024	14	CC14	II
SRR2891023	14	CC14	II
SRR2891022	14	CC14	II
SRR2891021	14	CC14	II
SRR2848800	14	CC14	II
SRR2848799	14	CC14	II
SRR2848798	14	CC14	II
SRR2138318	14	CC14	II
SRR10843538	14	CC14	II
SRR10843512	14	CC14	II
SRR10357729	14	CC14	II
SRR10357727	14	CC14	II
SRR10357654	14	CC14	II
SRR10831547	16	CC8	II
SRR10830789	16	CC8	II
SRR10830783	16	CC8	II
SRR10830778	16	CC8	II
SRR10830772	16	CC8	II
SRR8424053	20	CC20	II
SRR5341550	20	CC20	II
SRR5280368	21	CC21	II
SRR9052852	29	CC29	II
SRR9052844	29	CC29	II
SRR9052476	29	CC29	II
SRR9052119	29	CC29	II
SRR9052069	29	CC29	II
SRR9052068	29	CC29	II
SRR9051985	29	CC29	II
SRR9051972	29	CC29	II
SRR9051968	29	CC29	II
SRR9051958	29	CC29	II
SRR7551072	29	CC29	II
SRR5526095	29	CC29	II
SRR5417957	29	CC29	II
SRR5417956	29	CC29	II
SRR5417954	29	CC29	II
SRR5417953	29	CC29	II
SRR5417952	29	CC29	II
SRR5417950	29	CC29	II
SRR5417949	29	CC29	II
SRR5417948	29	CC29	II
SRR5417947	29	CC29	II
SRR3173711	29	CC29	II
SRR3173710	29	CC29	II
SRR2657571	29	CC29	II
SRR7094384	31	CC31	II
SRR7094381	31	CC31	II
SRR6680327	31	CC31	II
SRR6679997	31	CC31	II
SRR6664111	31	CC31	II
SRR6476755	31	CC31	II
SRR6389122	31	CC31	II
SRR6388797	31	CC31	II
SRR6388796	31	CC31	II
SRR6388795	31	CC31	II
SRR6388790	31	CC31	II
SRR6388788	31	CC31	II
SRR6388786	31	CC31	II
SRR6388781	31	CC31	II
SRR6388780	31	CC31	II
SRR6388778	31	CC31	II
SRR6388777	31	CC31	II
SRR6388659	31	CC31	II
SRR6388658	31	CC31	II
SRR6388657	31	CC31	II
SRR6388656	31	CC31	II
SRR6388654	31	CC31	II
SRR5280378	31	CC31	II
SRR5280373	31	CC31	II
SRR1744061	31	CC31	II
SRR1649521	31	CC31	II
SRR10085553	31	CC31	II
SRR9952566	35	CC9	II
SRR9951851	35	CC9	II
SRR9693900	35	CC9	II
SRR9693899	35	CC9	II
SRR9693739	35	CC9	II
SRR3122781	35	CC9	II
SRR10559657	35	CC9	II
SRR8752196	36	ST36	II
SRR8751235	36	ST36	II
SRR8750968	36	ST36	II
SRR8750967	36	ST36	II
SRR8750963	36	ST36	II
SRR8696187	36	ST36	II
SRR8471359	36	ST36	II
SRR8471111	36	ST36	II
SRR8470584	36	ST36	II
SRR6784180	36	ST36	II
SRR6784111	36	ST36	II
SRR6750749	36	ST36	II
SRR6750414	36	ST36	II
SRR8750222	37	CC37	II
SRR5758427	37	CC37	II
SRR3930199	37	CC37	II
SRR8247558	59	CC59	I
SRR8247391	59	CC59	I
SRR8236179	59	CC59	I
SRR8235626	59	CC59	I
SRR8235557	59	CC59	I
SRR8235411	59	CC59	I
SRR6311303	59	CC59	I
SRR6311293	59	CC59	I
SRR5875197	59	CC59	I
SRR5875188	59	CC59	I
SRR5875114	59	CC59	I
SRR5875064	59	CC59	I
SRR5875061	59	CC59	I
SRR5875059	59	CC59	I
SRR5378786	59	CC59	I
SRR6304917	87	CC87	I
SRR5469572	87	CC87	I
SRR5469571	87	CC87	I
SRR5469569	87	CC87	I
SRR5469568	87	CC87	I
SRR5469567	87	CC87	I
SRR4190337	87	CC87	I
SRR4190333	87	CC87	I
SRR4190328	87	CC87	I
SRR4190327	87	CC87	I
SRR3930208	87	CC87	I
SRR3930207	87	CC87	I
SRR3930206	87	CC87	I
SRR3930205	87	CC87	I
SRR3930202	87	CC87	I
SRR3930201	87	CC87	I
SRR3930200	87	CC87	I
SRR3930190	87	CC87	I
SRR3823939	87	CC87	I
SRR3823938	87	CC87	I
SRR3272509	87	CC87	I
SRR3272494	87	CC87	I
SRR3272493	87	CC87	I
SRR3272468	87	CC87	I
SRR3272467	87	CC87	I
SRR3272466	87	CC87	I
SRR3272464	87	CC87	I
SRR3272463	87	CC87	I
SRR3272462	87	CC87	I
SRR3272416	87	CC87	I
SRR3272414	87	CC87	I
SRR3272413	87	CC87	I
SRR3272412	87	CC87	I
SRR3272410	87	CC87	I
SRR3271905	87	CC87	I
SRR3271903	87	CC87	I
SRR3271902	87	CC87	I
SRR3271900	87	CC87	I
SRR2138313	87	CC87	I
SRR2138312	87	CC87	I
SRR2138310	87	CC87	I
SRR2138305	87	CC87	I
SRR2138285	87	CC87	I
SRR2138284	87	CC87	I
SRR2138283	87	CC87	I
SRR2076054	87	CC87	I
SRR2076016	87	CC87	I
SRR2076009	87	CC87	I
SRR2076003	87	CC87	I
SRR8184196	88	CC88	I
SRR8183303	88	CC88	I
SRR8182739	88	CC88	I
SRR8182348	88	CC88	I
SRR8181790	88	CC88	I
SRR8146175	88	CC88	I
SRR8146157	88	CC88	I
SRR8146156	88	CC88	I
SRR7496992	88	CC88	I
SRR6805493	88	CC88	I
SRR6796266	88	CC88	I
SRR6490543	88	CC88	I
SRR5883547	88	CC88	I
SRR5486831	88	CC88	I
SRR5486830	88	CC88	I
SRR5486815	88	CC88	I
SRR5486812	88	CC88	I
SRR5408714	88	CC88	I
SRR5408712	88	CC88	I
SRR5408710	88	CC88	I
SRR5408709	88	CC88	I
SRR5408708	88	CC88	I
SRR5408707	88	CC88	I
SRR5408706	88	CC88	I
SRR5408704	88	CC88	I
SRR5400197	88	CC88	I
SRR5400196	88	CC88	I
SRR5400195	88	CC88	I
SRR5400194	88	CC88	I
SRR5400193	88	CC88	I
SRR5400192	88	CC88	I
SRR5400191	88	CC88	I
SRR5400190	88	CC88	I
SRR5400189	88	CC88	I
SRR5400188	88	CC88	I
SRR5400187	88	CC88	I
SRR5400186	88	CC88	I
SRR5400185	88	CC88	I
SRR5400184	88	CC88	I
SRR5400183	88	CC88	I
SRR5378771	88	CC88	I
SRR5378770	88	CC88	I
SRR5378769	88	CC88	I
SRR5378768	88	CC88	I
SRR5378767	88	CC88	I
SRR5378766	88	CC88	I
SRR5378765	88	CC88	I
SRR5378764	88	CC88	I
SRR5378763	88	CC88	I
SRR5378762	88	CC88	I
SRR5378761	88	CC88	I
SRR5378760	88	CC88	I
SRR5378759	88	CC88	I
SRR5378757	88	CC88	I
SRR5378754	88	CC88	I
SRR5120764	88	CC88	I
SRR3930204	88	CC88	I
SRR3930203	88	CC88	I
SRR3930198	88	CC88	I
SRR3930197	88	CC88	I
SRR3930196	88	CC88	I
SRR3930194	88	CC88	I
SRR3930192	88	CC88	I
SRR3930191	88	CC88	I
SRR3930189	88	CC88	I
SRR3823945	88	CC88	I
SRR3823943	88	CC88	I
SRR3823941	88	CC88	I
SRR3532764	88	CC88	I
SRR3532763	88	CC88	I
SRR3137565	88	CC88	I
SRR3137564	88	CC88	I
SRR2076040	88	CC88	I
SRR2076021	88	CC88	I
SRR2076010	88	CC88	I
SRR2076001	88	CC88	I
SRR1996155	88	CC88	I
SRR1272889	88	CC88	I
SRR1272777	88	CC88	I
SRR1272526	88	CC88	I
SRR1272521	88	CC88	I
SRR1272484	88	CC88	I
SRR10854826	88	CC88	I
SRR10831293	88	CC88	I
SRR5571298	91	CC14	II
SRR5571296	91	CC14	II
SRR3340454	91	CC14	II
SRR3340453	91	CC14	II
SRR6680221	101	CC101	II
SRR6679986	101	CC101	II
SRR6366165	101	CC101	II
SRR5817938	101	CC101	II
SRR5817937	101	CC101	II
SRR5366620	101	CC101	II
SRR5366619	101	CC101	II
SRR5366615	101	CC101	II
SRR5366610	101	CC101	II
SRR5341551	101	CC101	II
SRR5280379	101	CC101	II
SRR5280376	101	CC101	II
SRR8874664	120	CC8	II
SRR3995871	120	CC8	II
SRR7410624	121	CC121	II
SRR7403111	121	CC121	II
SRR6315440	121	CC121	II
SRR6315439	121	CC121	II
SRR6315437	121	CC121	II
SRR6315436	121	CC121	II
SRR6315389	121	CC121	II
SRR6315370	121	CC121	II
SRR6315368	121	CC121	II
SRR6315367	121	CC121	II
SRR6315364	121	CC121	II
SRR6315363	121	CC121	II
SRR6315362	121	CC121	II
SRR6315361	121	CC121	II
SRR6314739	121	CC121	II
SRR6314327	121	CC121	II
SRR5817933	121	CC121	II
SRR5647030	121	CC121	II
SRR5647029	121	CC121	II
SRR5647027	121	CC121	II
SRR5647016	121	CC121	II
SRR5526155	121	CC121	II
SRR5526145	121	CC121	II
SRR5526142	121	CC121	II
SRR5526138	121	CC121	II
SRR5526137	121	CC121	II
SRR5526135	121	CC121	II
SRR5526130	121	CC121	II
SRR5526128	121	CC121	II
SRR5526126	121	CC121	II
SRR5526120	121	CC121	II
SRR5526105	121	CC121	II
SRR5526101	121	CC121	II
SRR5526099	121	CC121	II
SRR5526097	121	CC121	II
SRR5526094	121	CC121	II
SRR5526092	121	CC121	II
SRR5526085	121	CC121	II
SRR5526035	121	CC121	II
SRR5526031	121	CC121	II
SRR5526029	121	CC121	II
SRR5489099	121	CC121	II
SRR4124940	121	CC121	II
SRR4124934	121	CC121	II
SRR2860613	121	CC121	II
SRR2138317	121	CC121	II
SRR1744046	121	CC121	II
SRR1272882	121	CC121	II
SRR1272786	121	CC121	II
SRR1272475	121	CC121	II
SRR11004717	121	CC121	II
SRR10609385	121	CC121	II
SRR10502164	121	CC121	II
SRR10502102	121	CC121	II
SRR10502099	121	CC121	II
SRR10502097	121	CC121	II
SRR10502084	121	CC121	II
SRR10502078	121	CC121	II
SRR10357645	121	CC121	II
SRR10357604	121	CC121	II
SRR10357603	121	CC121	II
SRR3306352	124	CC124	II
SRR3306345	124	CC124	II
SRR9988216	155	CC155	II
SRR9988085	155	CC155	II
SRR9988051	155	CC155	II
SRR9988050	155	CC155	II
SRR9952506	155	CC155	II
SRR9952500	155	CC155	II
SRR9951711	155	CC155	II
SRR8347537	155	CC155	II
SRR8347536	155	CC155	II
SRR8347491	155	CC155	II
SRR8347490	155	CC155	II
SRR8329144	155	CC155	II
SRR8307540	155	CC155	II
SRR8307539	155	CC155	II
SRR8307537	155	CC155	II
SRR8307509	155	CC155	II
SRR8307507	155	CC155	II
SRR8307465	155	CC155	II
SRR8247550	155	CC155	II
SRR8235397	155	CC155	II
SRR8172464	155	CC155	II
SRR8172394	155	CC155	II
SRR8172391	155	CC155	II
SRR8172388	155	CC155	II
SRR8172385	155	CC155	II
SRR7942842	155	CC155	II
SRR7942841	155	CC155	II
SRR7942837	155	CC155	II
SRR7942830	155	CC155	II
SRR7942829	155	CC155	II
SRR7942820	155	CC155	II
SRR7906529	155	CC155	II
SRR7906192	155	CC155	II
SRR7889383	155	CC155	II
SRR7889375	155	CC155	II
SRR7759377	155	CC155	II
SRR7702410	155	CC155	II
SRR6796270	155	CC155	II
SRR6703162	155	CC155	II
SRR6703150	155	CC155	II
SRR6703149	155	CC155	II
SRR6703126	155	CC155	II
SRR6703125	155	CC155	II
SRR6703124	155	CC155	II
SRR6703123	155	CC155	II
SRR6703122	155	CC155	II
SRR6703115	155	CC155	II
SRR6703109	155	CC155	II
SRR6679983	155	CC155	II
SRR6311302	155	CC155	II
SRR6232089	155	CC155	II
SRR6231946	155	CC155	II
SRR6231945	155	CC155	II
SRR6231905	155	CC155	II
SRR6231892	155	CC155	II
SRR6231891	155	CC155	II
SRR6190242	155	CC155	II
SRR6190241	155	CC155	II
SRR6190240	155	CC155	II
SRR6190232	155	CC155	II
SRR6190230	155	CC155	II
SRR6190229	155	CC155	II
SRR6190228	155	CC155	II
SRR6190225	155	CC155	II
SRR6190223	155	CC155	II
SRR6126853	155	CC155	II
SRR6126769	155	CC155	II
SRR6059705	155	CC155	II
SRR6059704	155	CC155	II
SRR6059693	155	CC155	II
SRR6059692	155	CC155	II
SRR6059691	155	CC155	II
SRR6059689	155	CC155	II
SRR6059685	155	CC155	II
SRR6059684	155	CC155	II
SRR5883550	155	CC155	II
SRR5883509	155	CC155	II
SRR5883476	155	CC155	II
SRR5875060	155	CC155	II
SRR5758443	155	CC155	II
SRR5758442	155	CC155	II
SRR5758439	155	CC155	II
SRR5758438	155	CC155	II
SRR5711996	155	CC155	II
SRR5711992	155	CC155	II
SRR5571308	155	CC155	II
SRR5526111	155	CC155	II
SRR5486814	155	CC155	II
SRR5486800	155	CC155	II
SRR5422036	155	CC155	II
SRR5251083	155	CC155	II
SRR5251046	155	CC155	II
SRR5251043	155	CC155	II
SRR5251042	155	CC155	II
SRR5185039	155	CC155	II
SRR5185038	155	CC155	II
SRR5132014	155	CC155	II
SRR5132011	155	CC155	II
SRR5120980	155	CC155	II
SRR5056326	155	CC155	II
SRR3712469	155	CC155	II
SRR3712468	155	CC155	II
SRR3712467	155	CC155	II
SRR3712466	155	CC155	II
SRR3647315	155	CC155	II
SRR3647314	155	CC155	II
SRR3634434	155	CC155	II
SRR3606565	155	CC155	II
SRR3606564	155	CC155	II
SRR3579431	155	CC155	II
[truncated: 1,686 more rows]
